# Supplementary material for: Characterization of the putative yeast mitochondrial triacylglycerol lipase Tgl2
Source: J Biol Chem. 2025 Jan 23;301(3):108217. doi: 10.1016/j.jbc.2025.108217 (PMC11889585; doi:10.1016/j.jbc.2025.108217)
Supplement: Supplementary Table S1 [file mmc2.xlsx]

## Sheet: proteinGroups
Protein IDs	Majority protein IDs	Peptide counts (all)	Peptide counts (razor+unique)	Peptide counts (unique)	Protein names	Gene names	Fasta headers	Number of proteins	Peptides	Razor + unique peptides	Unique peptides	Peptides R01	Peptides R02	Razor + unique peptides R01	Razor + unique peptides R02	Unique peptides R01	Unique peptides R02	Sequence coverage [%]	Unique + razor sequence coverage [%]	Unique sequence coverage [%]	Mol. weight [kDa]	Sequence length	Sequence lengths	Q-value	Score	Sequence coverage R01 [%]	Sequence coverage R02 [%]	Intensity	Intensity R01	Intensity R02	iBAQ peptides	iBAQ	iBAQ R01	iBAQ R02	MS/MS count	Only identified by site	Reverse	Potential contaminant	id	Peptide IDs	Peptide is razor	Mod. peptide IDs	Evidence IDs	MS/MS IDs	Best MS/MS	Oxidation (M) site IDs	Oxidation (M) site positions	Taxonomy IDs
CON__P00711	CON__P00711	1	1	1				1	1	1	1	1	1	1	1	1	1	11.4	11.4	11.4	14.186	123	123	0	9.3067	11.4	11.4	13800000	6972200	6828200	4	3450100	1743000	1707000	2			+	0	1038	TRUE	1150	2169;2170	2442;2443	2443	0	90	-1
CON__P00761	CON__P00761	6	6	6				1	6	6	6	4	5	4	5	4	5	26.8	26.8	26.8	24.409	231	231	0	188.7	25.1	23.4	31863000000	17666000000	14198000000	11	2896700000	1606000000	1290700000	47			+	1	1713;1714;1858;2238;2552;3942	True;True;True;True;True;True	1880;1881;1882;1883;2047;2464;2802;4357	3538;3539;3540;3541;3542;3543;3544;3545;3546;3547;3548;3549;3550;3551;3552;3553;3554;3555;3556;3557;3558;3559;3560;3561;3562;3563;3564;3565;3566;3567;3858;4660;4661;4662;4663;4664;5254;8178	4015;4016;4017;4018;4019;4020;4021;4022;4023;4024;4025;4026;4027;4028;4029;4030;4031;4032;4033;4034;4035;4036;4037;4038;4039;4040;4041;4042;4043;4044;4045;4046;4047;4373;5306;5307;5308;5309;5310;5311;5312;5313;5314;5315;5316;5317;5318;5319;5998;5999;9380;9381	4037;4045;4373;5319;5998;9381	1	94	-1
CON__P02533;CON__Q6IFX2;CON__A2A4G1;CON__P19012;CON__P08727;CON__P19001;CON__Q04695;CON__Q9QWL7	CON__P02533;CON__Q6IFX2	5;3;2;2;1;1;1;1	4;3;1;2;1;1;1;1	2;1;0;0;0;0;0;0			;	8	5	4	2	4	4	4	3	2	2	15.9	12.1	7.6	51.621	472	472;452;456;456;400;403;432;433	0	36.652	12.1	14	21009000	15075000	5933900	29	724460	519840	204620	8			+	2	169;242;1379;4088;4229	True;True;True;True;False	188;271;1521;4513;4670	337;338;510;511;2869;2870;8455;8742	378;379;380;575;576;3233;3234;9686;10023	380;575;3233;9686;10023	2;3	119;272	-1;-1;-1;-1;-1;-1;-1;-1
CON__P02662	CON__P02662	4	4	4				1	4	4	4	4	4	4	4	4	4	20.6	20.6	20.6	22.975	199	199	0	47.205	20.6	20.6	4806900000	1503900000	3303100000	9	534100000	167100000	367010000	13			+	3	979;1518;1520;4438	True;True;True;True	1087;1676;1678;4906	2046;2047;3174;3175;3177;3178;3179;3180;9231;9232	2306;2307;3601;3602;3604;3605;3606;3607;3608;3609;3610;10566;10567	2307;3602;3606;10567			-1
CON__P02663	CON__P02663	3	3	3				1	3	3	3	2	2	2	2	2	2	14.5	14.5	14.5	24.348	207	207	0	18.912	10.6	9.2	14487000	5407500	9079100	11	1317000	491590	825370	2			+	4	192;931;2766	True;True;True	213;1037;3057	385;386;1951;5716	430;431;2197;6522	431;2197;6522			-1
CON__P02666	CON__P02666	2	2	2				1	2	2	2	2	1	2	1	2	1	12.4	12.4	12.4	23.583	209	209	0	20.019	12.4	9.1	1891700000	1422500000	469130000	6	315280000	237090000	78189000	4			+	5	337;536	True;True	376;601	708;1137;1138;1139	821;1286;1287;1288	821;1287	4	185	-1
CON__P02668	CON__P02668	3	3	3				1	3	3	3	3	3	3	3	3	3	26.6	26.6	26.6	18.974	169	169	0	83.572	26.6	26.6	277740000	117190000	160550000	7	39677000	16741000	22936000	10			+	6	3016;3483;4417	True;True;True	3334;3847;4885	6224;6225;6226;6227;7218;7219;7220;7221;9193;9194	7086;7087;7088;7089;8252;8253;8254;8255;10527;10528	7089;8255;10527			-1
CON__P02754	CON__P02754	4	4	4				1	4	4	4	3	4	3	4	3	4	41.4	41.4	41.4	18.281	162	162	0	43.514	27.2	41.4	175610000	72326000	103280000	11	15964000	6575100	9389100	6			+	7	2525;4127;4295;4444	True;True;True;True	2774;4555;4747;4912	5209;5210;8542;8543;8544;8935;8936;9240	5952;5953;9790;9791;9792;10232;10233;10576	5952;9792;10232;10576	5	107	-1
CON__P02769;CON__P02768-1	CON__P02769	26;1	26;1	26;1				2	26	26	26	22	17	22	17	22	17	50.1	50.1	50.1	69.293	607	607;609	0	219.25	43.5	37.1	1787300000	1308900000	478390000	40	44682000	32722000	11960000	57			+	8	57;358;381;386;408;648;905;906;1507;1517;2053;2075;2229;2240;2336;2337;2631;2652;3168;3216;3217;3240;3356;3433;3892;4468	True;True;True;True;True;True;True;True;True;True;True;True;True;True;True;True;True;True;True;True;True;True;True;True;True;True	66;400;427;433;458;718;1007;1008;1663;1675;2258;2285;2453;2466;2566;2567;2889;2910;3498;3550;3551;3575;3704;3790;4296;4297;4942	115;116;752;801;814;862;863;1348;1889;1890;1891;1892;1893;3146;3170;3171;3172;3173;4288;4340;4341;4634;4635;4667;4844;4845;5414;5415;5453;6549;6550;6644;6645;6646;6687;6688;6951;6952;7114;7115;8078;8079;8080;8081;8082;9283	137;138;867;868;919;932;981;982;1508;1509;1510;2127;2128;2129;2130;2131;2132;2133;2134;2135;3570;3597;3598;3599;3600;4900;4958;4959;5275;5276;5277;5322;5535;5536;6175;6176;6221;7477;7478;7586;7587;7588;7589;7590;7632;7633;7933;7934;8130;8131;9261;9262;9263;9264;9265;9266;10626	137;868;919;932;982;1510;2129;2131;3570;3598;4900;4958;5276;5322;5535;5536;6175;6221;7477;7587;7590;7633;7933;8131;9264;10626	6	571	-1;-1
CON__P04264;CON__Q9R0H5;CON__Q6NXH9;CON__Q6IFZ6;CON__Q7Z794	CON__P04264	18;1;1;1;1	18;1;1;1;1	15;0;0;0;0				5	18	18	15	13	14	13	14	10	13	38.7	38.7	33.1	66.017	644	644;524;539;572;578	0	191.2	30.3	28.9	1637200000	1301200000	335970000	31	52813000	41975000	10838000	42			+	9	50;589;1044;1119;1400;2121;2734;2841;3088;3089;3395;3406;3419;3446;3465;3708;3792;4369	True;True;True;True;True;True;True;True;True;True;True;True;True;True;True;True;True;True	58;656;657;1156;1232;1546;2340;3018;3019;3142;3411;3412;3747;3760;3775;3806;3825;4090;4183;4830	102;103;1234;1235;2179;2180;2300;2301;2302;2929;4447;4448;5643;5644;5645;5646;5890;5891;5892;6383;6384;6385;7036;7037;7057;7058;7092;7148;7180;7698;7884;9084;9085	123;124;1388;1389;2452;2453;2578;2579;2580;2581;2582;2583;3314;5078;5079;6436;6437;6438;6439;6440;6441;6442;6710;6711;6712;6713;6714;7286;7287;7288;8040;8041;8042;8043;8064;8065;8108;8169;8206;8817;9037;10397;10398;10399;10400	124;1388;2452;2579;3314;5078;6440;6711;7286;7287;8041;8065;8108;8169;8206;8817;9037;10398	7;8	296;493	-1;-1;-1;-1;-1
CON__P08779	CON__P08779	4	1	1				1	4	1	1	3	2	1	0	1	0	12.3	4	4	51.267	473	473	0	9.9496	8.5	6.3	8608500	8608500	0	29	296840	296840	0	1			+	10	169;1682;4088;4229	False;True;False;False	188;1848;4513;4670	337;338;3480;8455;8742	378;379;380;3954;9686;10023	380;3954;9686;10023	3	121	-1
CON__P13645;CON__P02535-1;CON__P08730-1	CON__P13645	15;3;1	15;3;1	13;2;0				3	15	15	13	11	13	11	13	10	11	37.6	37.6	32.5	59.51	593	593;570;437	0	179.47	29.3	30.2	465500000	210590000	254900000	26	17904000	8099800	9803900	35			+	11	66;171;783;784;1391;1396;1860;2342;2974;3159;3165;3408;3519;4089;4229	True;True;True;True;True;True;True;True;True;True;True;True;True;True;True	76;190;868;869;1536;1542;2049;2573;3289;3489;3495;3762;3884;4514;4670	135;340;341;1602;1603;1604;1605;2912;2913;2922;2923;3861;3862;4853;4854;4855;4856;6145;6146;6535;6536;6544;6545;7060;7061;7313;7314;8456;8457;8742	157;382;383;1792;1793;1794;1795;3297;3298;3307;3308;4376;4377;4378;4379;5544;5545;5546;5547;5548;5549;7001;7002;7461;7462;7471;7472;7473;8067;8068;8364;8365;9687;9688;10023	157;383;1794;1795;3298;3307;4377;5545;7002;7461;7473;8067;8365;9687;10023	3;9;10	150;306;321	-1;-1;-1
CON__P13647	CON__P13647	2	1	1				1	2	1	1	1	2	1	1	1	1	3.7	1.9	1.9	62.378	590	590	0.0041973	5.5625	1.9	3.7	3233500	1489900	1743700	31	104310	48060	56247	2			+	12	1875;2122	True;False	2065;2341	3890;3891;4449	4414;4415;5080	4414;5080			-1
CON__P35527	CON__P35527	13	13	13				1	13	13	13	13	5	13	5	13	5	38.8	38.8	38.8	62.129	623	623	0	169.76	38.8	15.4	415650000	356250000	59396000	26	15986000	13702000	2284500	29			+	13	461;1250;1257;1485;1486;1722;2134;2805;2806;3048;3075;3303;3765	True;True;True;True;True;True;True;True;True;True;True;True;True	515;1378;1385;1638;1639;1891;1892;2355;3101;3102;3103;3104;3367;3397;3646;4152;4153	972;973;2573;2574;2588;3103;3104;3581;3582;3583;3584;3585;3586;4474;5799;5800;5801;5802;5803;6282;6343;6344;6839;7831;7832;7833;7834	1096;1097;2884;2885;2886;2904;3518;3519;4063;4064;4065;4066;4067;4068;5107;6612;6613;6614;6615;6616;6617;6618;7152;7230;7231;7804;8974;8975;8976;8977	1096;2884;2904;3518;3519;4068;5107;6615;6617;7152;7231;7804;8974	11;12;13;14;15	245;276;286;296;326	-1
CON__P35908v2;CON__P35908	CON__P35908v2;CON__P35908	12;11	11;10	10;9			;	2	12	11	10	10	9	9	8	9	7	33	31.1	29.4	65.432	639	639;645	0	107.49	29.4	23.6	177790000	118200000	59591000	40	4444800	2955000	1489800	16			+	14	718;1044;1249;2122;2733;2842;2968;3394;3407;3846;4129;4371	True;False;True;True;True;True;True;True;True;True;True;True	798;1156;1377;2341;3017;3143;3282;3746;3761;4245;4557;4832	1495;1496;2179;2180;2570;2571;2572;4449;5641;5642;5893;6133;6134;6135;7034;7035;7059;7991;8547;9087;9088	1676;1677;2452;2453;2881;2882;2883;5080;6434;6435;6715;6989;6990;6991;8038;8039;8066;9165;9795;10402;10403	1676;2452;2883;5080;6435;6715;6990;8038;8066;9165;9795;10402	16;17	337;491	-1;-1
CON__Q8BGZ7;CON__P50446;CON__O95678;CON__P48668;CON__P04259;CON__P02538;CON__Q922U2;CON__Q5XQN5	CON__Q8BGZ7;CON__P50446;CON__O95678;CON__P48668;CON__P04259;CON__P02538;CON__Q922U2;CON__Q5XQN5	3;3;2;2;2;2;2;2	1;1;1;1;1;1;0;0	1;1;1;1;1;1;0;0			;;;;;;;	8	3	1	1	2	1	1	0	1	0	6	1.8	1.8	59.74	551	551;553;551;564;564;564;580;601	0.0010811	6.0997	4	2	0	0	0	31	0	0	0	1			+	15	2122;3419;4370	False;False;True	2341;3775;4831	4449;7092;9086	5080;8108;10401	5080;8108;10401			-1;-1;-1;-1;-1;-1;-1;-1
CON__Streptavidin	CON__Streptavidin	1	1	1				1	1	1	1	1	1	1	1	1	1	6.9	6.9	6.9	16.622	160	160	0.006192	5.4602	6.9	6.9	795190	795190	0	6	132530	132530	0	2			+	16	3555	TRUE	3922	7382;7383	8448;8449	8448			-1
P0CX71;P0C2I8;Q07793;P0C2I5;P0C2J1;P0C2I6;P0C2I3;P0C2I2;P0C2I9;Q03434;P47098;Q92393;Q12414;Q12316;Q12273;Q12269;P47100;Q12141;Q12088;Q04711;Q04670;Q03855;Q03619;Q03612;Q99231;P0C2J0;Q12193;P0C2I4;Q12217;Q6Q5H1;P0CX73;P0CX59;Q04706;P0CX60;Q03856;P0CX65;P0CX66;P0CX67;P0CX68;P0CX70;P47099;P0CX69;P0CX76;P0CX75;P0CX74;P0CX72;Q12085;P0CX58;P0CX57;Q12441;O74302;Q92392;Q12485;O13535;Q12470;Q99337;Q12490;…	P0CX71;P0C2I8;Q07793;P0C2I5;P0C2J1;P0C2I6;P0C2I3;P0C2I2;P0C2I9;Q03434;P47098;Q92393;Q12414;Q12316;Q12273;Q12269;P47100;Q12141;Q12088;Q04711;Q04670;Q03855;Q03619;Q03612;Q99231;P0C2J0;Q12193;P0C2I4;Q12217;Q6Q5H1;P0CX73;P0CX59;Q04706;P0CX60;Q03856;P0CX65;P0CX66;P0CX67;P0CX68;P0CX70;P47099;P0CX69;P0CX76;P0CX75;P0CX74;P0CX72;Q12085;P0CX58;P0CX57;Q12441;O74302;Q92392;Q12485;O13535;Q12470;Q99337	3;3;3;3;3;3;3;3;3;3;3;3;3;3;3;3;3;3;3;3;3;3;3;3;3;3;3;3;3;3;3;3;3;3;3;3;3;3;3;3;3;3;3;3;3;3;3;3;3;3;3;3;3;3;2;2;1;1;1;1;1	3;3;3;3;3;3;3;3;3;3;3;3;3;3;3;3;3;3;3;3;3;3;3;3;3;3;3;3;3;3;3;3;3;3;3;3;3;3;3;3;3;3;3;3;3;3;3;3;3;3;3;3;3;3;2;2;1;1;1;1;1	3;3;3;3;3;3;3;3;3;3;3;3;3;3;3;3;3;3;3;3;3;3;3;3;3;3;3;3;3;3;3;3;3;3;3;3;3;3;3;3;3;3;3;3;3;3;3;3;3;3;3;3;3;3;2;2;1;1;1;1;1	Transposon Ty1-ER1 Gag polyprotein;Capsid protein;Gag-p4;Transposon Ty1-LR4 Gag polyprotein;Capsid protein;Gag-p4;Transposon Ty1-DR4 Gag-Pol polyprotein;Capsid protein;Ty1 protease;Integrase;Reverse transcriptase/ribonuclease H;Transposon Ty1-LR2 Gag-Pol polyprotein;Capsid protein;Ty1 protease;Integrase;Reverse transcriptase/ribonuclease H;Transposon Ty1-PR3 Gag-Pol polyprotein;Capsid protein;Ty1…	TY1A-ER1;TY1A-LR4;TY1B-DR4;TY1B-LR2;TY1B-PR3;TY1B-LR3;TY1B-DR6;TY1B-DR5;TY1B-PR1;TY1B-ML2;TY1B-JR1;TY1B-OR;TY1B-PL;TY1B-GR3;TY1B-OL;TY1B-GR2;TY1B-JR2;TY1B-GR1;TY1B-LR1;TY1B-ML1;TY1B-MR2;TY1B-DR1;TY1B-ER2;TY1B-ER1;TY1B-DR3;TY1B-PR2;TY1B-BR;TY1A-H;TY1A-BR;TY1A-PR3;TY1A-PL;TY1A-OR;TY1A-ML1;TY1A-PR2;TY1A-DR1;TY1A-DR5;TY1A-ER2;TY1A-GR3;TY1A-LR1;TY1A-DR6;TY1A-JR2;TY1A-MR2;TY1A-ML2;TY1A-LR3;TY1A-JR1;TY1…	sp|P0CX71|YE11A_YEAST Transposon Ty1-ER1 Gag polyprotein OS=Saccharomyces cerevisiae (strain ATCC 204508 / S288c) OX=559292 GN=TY1A-ER1 PE=2 SV=1;sp|P0C2I8|YL14A_YEAST Transposon Ty1-LR4 Gag polyprotein OS=Saccharomyces cerevisiae (strain ATCC 204508 / S28	61	3	3	3	0	3	0	3	0	3	10.9	10.9	10.9	48.953	440	440;440;1604;1755;1755;1755;1755;1755;1755;1755;1755;1755;1755;1755;1755;1755;1755;1755;1755;1755;1755;1755;1755;1755;1755;1756;1756;478;440;440;440;440;440;440;440;440;440;440;440;440;440;440;440;440;440;440;440;440;440;440;440;440;440;1793;440;1749;1755;1755;440;440;440	0	26.025	0	10.9	51106000	0	51106000	14	3650400	0	3650400	2				17	472;1056;4514	True;True;True	526;1168;4994	988;2202;9378	1112;2476;10737	1112;2476;10737	18	174	559292;559292;559292;559292;559292;559292;559292;559292;559292;559292;559292;559292;559292;559292;559292;559292;559292;559292;559292;559292;559292;559292;559292;559292;559292;559292;559292;559292;559292;559292;559292;559292;559292;559292;559292;559292;559292;559292;559292;559292;559292;559292;559292;559292;559292;559292;559292;559292;559292;559292;559292;559292;559292;559292;559292;559292;559292;…
P00044;P00045	P00044;P00045	2;1	2;1	2;1	Cytochrome c iso-1;Cytochrome c iso-2	CYC1;CYC7	sp|P00044|CYC1_YEAST Cytochrome c isoform 1 OS=Saccharomyces cerevisiae (strain ATCC 204508 / S288c) OX=559292 GN=CYC1 PE=1 SV=2;sp|P00045|CYC7_YEAST Cytochrome c isoform 2 OS=Saccharomyces cerevisiae (strain ATCC 204508 / S288c) OX=559292 GN=CYC7 PE=1 SV=	2	2	2	2	1	2	1	2	1	2	25.7	25.7	25.7	12.182	109	109;113	0	11.236	10.1	25.7	19695000	5801900	13894000	6	3282600	966980	2315600	1				18	1528;4020	True;True	1686;4441	3191;8328;8329	3621;9547;9548	3621;9548			559292;559292
P00127	P00127	1	1	1	Cytochrome b-c1 complex subunit 6	QCR6	sp|P00127|QCR6_YEAST Cytochrome b-c1 complex subunit 6, mitochondrial OS=Saccharomyces cerevisiae (strain ATCC 204508 / S288c) OX=559292 GN=QCR6 PE=1 SV=2	1	1	1	1	0	1	0	1	0	1	23.8	23.8	23.8	17.257	147	147	0	20.32	0	23.8	188590000	0	188590000	6	31432000	0	31432000	1				19	1853	TRUE	2042	3850	4365	4365			559292
P00128	P00128	4	4	4	Cytochrome b-c1 complex subunit 7	QCR7	sp|P00128|QCR7_YEAST Cytochrome b-c1 complex subunit 7, mitochondrial OS=Saccharomyces cerevisiae (strain ATCC 204508 / S288c) OX=559292 GN=QCR7 PE=1 SV=2	1	4	4	4	3	3	3	3	3	3	38.6	38.6	38.6	14.565	127	127	0	41.136	26	33.1	672550000	83841000	588710000	8	84069000	10480000	73589000	10				20	949;1650;2146;3011	True;True;True;True	1056;1815;2367;3329	1993;1994;1995;1996;3419;4493;6217;6218	2246;2247;2248;2249;2250;2251;3879;5127;7079;7080	2249;3879;5127;7080	19	56	559292
P00175	P00175	18	18	18	Cytochrome b2, mitochondrial	CYB2	sp|P00175|CYB2_YEAST L-lactate dehydrogenase (cytochrome) OS=Saccharomyces cerevisiae (strain ATCC 204508 / S288c) OX=559292 GN=CYB2 PE=1 SV=1	1	18	18	18	11	17	11	17	11	17	43.5	43.5	43.5	65.539	591	591	0	188.44	32.1	39.4	1306400000	514400000	791970000	31	42141000	16594000	25547000	41				21	6;114;176;237;493;494;606;607;1013;2067;2206;2259;2364;2872;2993;3041;3087;4170	True;True;True;True;True;True;True;True;True;True;True;True;True;True;True;True;True;True	6;126;196;265;551;552;675;676;1123;2274;2275;2429;2485;2486;2598;3174;3309;3360;3410;4604	11;12;229;351;352;353;354;498;499;500;501;1044;1045;1046;1047;1048;1272;1273;1274;1275;2110;2111;4319;4320;4321;4322;4592;4593;4705;4706;4707;4708;4907;5940;6180;6270;6271;6381;6382;8620	11;12;13;266;394;395;396;397;562;563;564;565;1177;1178;1179;1180;1181;1182;1426;1427;1428;1429;2372;2373;4936;4937;4938;4939;5231;5232;5368;5369;5370;5371;5372;5607;6768;7041;7140;7141;7284;7285;9875	13;266;396;563;1181;1182;1427;1428;2373;4938;5231;5370;5607;6768;7041;7140;7285;9875	20;21;22;23	168;263;306;472	559292
P00330	P00330	11	11	7	Alcohol dehydrogenase 1	ADH1	sp|P00330|ADH1_YEAST Alcohol dehydrogenase 1 OS=Saccharomyces cerevisiae (strain ATCC 204508 / S288c) OX=559292 GN=ADH1 PE=1 SV=5	1	11	11	7	5	10	5	10	2	7	42.8	42.8	25	36.849	348	348	0	92.743	25	39.4	467660000	75081000	392570000	17	27509000	4416500	23093000	19				22	219;293;634;1422;1423;2451;3377;3396;4103;4266;4488	True;True;True;True;True;True;True;True;True;True;True	247;326;704;1570;1571;2695;2696;3729;3748;4530;4711;4964	457;458;609;610;1321;2971;2972;5065;5066;5067;7002;7038;8502;8834;9319;9320;9321	515;516;697;698;699;700;1477;3363;3364;5782;5783;5784;5785;8001;8044;9748;10123;10667;10668;10669;10670;10671	516;699;1477;3363;3364;5784;8001;8044;9748;10123;10671	24	76	559292
P00331;P38113	P00331	4;1	1;0	1;0	Alcohol dehydrogenase 2	ADH2	sp|P00331|ADH2_YEAST Alcohol dehydrogenase 2 OS=Saccharomyces cerevisiae (strain ATCC 204508 / S288c) OX=559292 GN=ADH2 PE=1 SV=3	2	4	1	1	3	3	1	1	1	1	14.4	2.6	2.6	36.731	348	348;351	0	9.9068	12.1	10.9	5807100	5807100	0	17	341600	341600	0	2				23	634;2451;3010;3396	False;False;True;False	704;2695;2696;3328;3748	1321;5065;5066;5067;6215;6216;7038	1477;5782;5783;5784;5785;7077;7078;8044	1477;5784;7077;8044	24	76	559292;559292
P00358	P00358	11	1	1	Glyceraldehyde-3-phosphate dehydrogenase 2	TDH2	sp|P00358|G3P2_YEAST Glyceraldehyde-3-phosphate dehydrogenase 2 OS=Saccharomyces cerevisiae (strain ATCC 204508 / S288c) OX=559292 GN=TDH2 PE=1 SV=3	1	11	1	1	10	11	0	1	0	1	38	5.4	5.4	35.846	332	332	1	-2	32.5	38	2564200	0	2564200	20	128210	0	128210	1	+			24	1926;2081;2082;2645;4062;4173;4252;4253;4270;4271;4344	False;False;False;False;False;False;False;False;False;False;True	2117;2293;2294;2295;2296;2297;2298;2903;4483;4484;4607;4695;4696;4716;4717;4718;4719;4720;4721;4800	3987;3988;4362;4363;4364;4365;4366;4367;4368;4369;4370;4371;5442;5443;8408;8409;8410;8411;8624;8625;8626;8806;8807;8808;8809;8810;8844;8845;8846;8847;8848;8849;8850;8851;8852;8853;8854;8855;8856;8857;9013	4519;4520;4981;4982;4983;4984;4985;4986;4987;4988;4989;4990;6208;6209;9635;9636;9637;9638;9879;9880;9881;9882;10093;10094;10095;10096;10097;10135;10136;10137;10138;10139;10140;10141;10142;10143;10144;10145;10146;10147;10148;10318	4519;4985;4990;6209;9638;9880;10094;10096;10137;10148;10318	25;26;27;28	128;131;173;179	559292
P00359	P00359	12	10	3	Glyceraldehyde-3-phosphate dehydrogenase 3	TDH3	sp|P00359|G3P3_YEAST Glyceraldehyde-3-phosphate dehydrogenase 3 OS=Saccharomyces cerevisiae (strain ATCC 204508 / S288c) OX=559292 GN=TDH3 PE=1 SV=3	1	12	10	3	12	12	10	10	3	3	38	28.6	12.7	35.746	332	332	0	114.74	38	38	2158300000	633790000	1524500000	20	107920000	31690000	76227000	41				25	1926;2081;2082;2645;4061;4173;4252;4253;4270;4271;4345;4346	False;True;True;True;True;False;True;True;True;True;True;True	2117;2293;2294;2295;2296;2297;2298;2903;4482;4607;4695;4696;4716;4717;4718;4719;4720;4721;4801;4802	3987;3988;4362;4363;4364;4365;4366;4367;4368;4369;4370;4371;5442;5443;8406;8407;8624;8625;8626;8806;8807;8808;8809;8810;8844;8845;8846;8847;8848;8849;8850;8851;8852;8853;8854;8855;8856;8857;9014;9015;9016;9017;9018;9019;9020	4519;4520;4981;4982;4983;4984;4985;4986;4987;4988;4989;4990;6208;6209;9633;9634;9879;9880;9881;9882;10093;10094;10095;10096;10097;10135;10136;10137;10138;10139;10140;10141;10142;10143;10144;10145;10146;10147;10148;10319;10320;10321;10322;10323;10324;10325;10326;10327;10328	4519;4985;4990;6209;9634;9880;10094;10096;10137;10148;10321;10324	25;26;29	128;131;173	559292
P00360	P00360	13	13	10	Glyceraldehyde-3-phosphate dehydrogenase 1	TDH1	sp|P00360|G3P1_YEAST Glyceraldehyde-3-phosphate dehydrogenase 1 OS=Saccharomyces cerevisiae (strain ATCC 204508 / S288c) OX=559292 GN=TDH1 PE=1 SV=3	1	13	13	10	13	9	13	9	10	6	49.7	49.7	37.3	35.75	332	332	0	135.35	49.7	36.4	1496400000	641510000	854920000	22	68019000	29160000	38860000	34				26	1576;1609;1610;1926;1964;2080;2318;4062;4173;4174;4248;4249;4269	True;True;True;True;True;True;True;True;True;True;True;True;True	1737;1773;1774;2117;2159;2160;2291;2292;2547;4483;4484;4607;4608;4691;4692;4714;4715	3293;3354;3355;3356;3357;3987;3988;4071;4072;4355;4356;4357;4358;4359;4360;4361;4810;4811;8408;8409;8410;8411;8624;8625;8626;8627;8799;8800;8801;8840;8841;8842;8843	3737;3810;3811;3812;3813;4519;4520;4619;4620;4621;4974;4975;4976;4977;4978;4979;4980;5498;5499;9635;9636;9637;9638;9879;9880;9881;9882;9883;10086;10087;10088;10131;10132;10133;10134	3737;3810;3813;4519;4621;4979;5498;9638;9880;9883;10086;10087;10133	27;28;30;31	44;128;173;179	559292
P00401;Q9ZZX1	P00401	3;1	3;1	3;1	Cytochrome c oxidase subunit 1	COX1	sp|P00401|COX1_YEAST Cytochrome c oxidase subunit 1 OS=Saccharomyces cerevisiae (strain ATCC 204508 / S288c) OX=559292 GN=COX1 PE=1 SV=2	2	3	3	3	2	2	2	2	2	2	9	9	9	58.797	534	534;630	0	103.4	5.8	6.4	2223300000	1082100000	1141200000	8	277910000	135260000	142650000	7				27	233;348;1641	True;True;True	261;390;1806	487;488;489;490;733;3405;3406;3407	550;551;552;553;848;3864;3865;3866	552;848;3864	32	310	559292;559292
P00410	P00410	7	7	7	Cytochrome c oxidase subunit 2	COX2	sp|P00410|COX2_YEAST Cytochrome c oxidase subunit 2 OS=Saccharomyces cerevisiae (strain ATCC 204508 / S288c) OX=559292 GN=COX2 PE=1 SV=1	1	7	7	7	6	6	6	6	6	6	37.5	37.5	37.5	28.567	251	251	0	106.08	33.9	29.5	4198700000	3195200000	1003500000	8	524840000	399400000	125440000	35				28	128;691;692;1046;1166;2353;2429	True;True;True;True;True;True;True	140;765;766;767;768;1158;1284;2585;2586;2672	253;1429;1430;1431;1432;1433;1434;1435;1436;1437;1438;1439;2182;2183;2391;2392;2393;4884;4885;4886;4887;4888;4889;4890;4891;5023;5024	291;1599;1600;1601;1602;1603;1604;1605;1606;1607;1608;1609;1610;1611;1612;1613;1614;2455;2456;2690;2691;2692;5581;5582;5583;5584;5585;5586;5587;5588;5589;5590;5591;5737;5738	291;1602;1611;2456;2690;5591;5738	33;34	167;232	559292
P00420	P00420	1	1	1	Cytochrome c oxidase subunit 3	COX3	sp|P00420|COX3_YEAST Cytochrome c oxidase subunit 3 OS=Saccharomyces cerevisiae (strain ATCC 204508 / S288c) OX=559292 GN=COX3 PE=1 SV=3	1	1	1	1	1	1	1	1	1	1	6.3	6.3	6.3	30.359	269	269	0	17.371	6.3	6.3	380580000	179980000	200600000	1	380580000	179980000	200600000	10				29	482	TRUE	537;538	1016;1017;1018;1019;1020;1021;1022;1023	1143;1144;1145;1146;1147;1148;1149;1150;1151;1152	1152	35	81	559292
P00424	P00424	2	2	2	Cytochrome c oxidase polypeptide 5A, mitochondrial	COX5A	sp|P00424|COX5A_YEAST Cytochrome c oxidase subunit 5A, mitochondrial OS=Saccharomyces cerevisiae (strain ATCC 204508 / S288c) OX=559292 GN=COX5A PE=1 SV=1	1	2	2	2	1	1	1	1	1	1	19	19	19	17.14	153	153	0	14.021	9.2	9.8	18444000	18444000	0	8	2305600	2305600	0	2				30	3040;4309	True;True	3359;4763	6269;8960	7139;10259	7139;10259	36	41	559292
P00425	P00425	1	1	1	Cytochrome c oxidase polypeptide 5B, mitochondrial	COX5B	sp|P00425|COX5B_YEAST Cytochrome c oxidase subunit 5B, mitochondrial OS=Saccharomyces cerevisiae (strain ATCC 204508 / S288c) OX=559292 GN=COX5B PE=1 SV=3	1	1	1	1	1	0	1	0	1	0	12.6	12.6	12.6	17.197	151	151	0.0011086	6.5534	12.6	0	8163900	8163900	0	9	907100	907100	0	1				31	300	TRUE	334	628	725	725			559292
P00427	P00427	4	4	4	Cytochrome c oxidase subunit 6, mitochondrial	COX6	sp|P00427|COX6_YEAST Cytochrome c oxidase subunit 6, mitochondrial OS=Saccharomyces cerevisiae (strain ATCC 204508 / S288c) OX=559292 GN=COX6 PE=1 SV=1	1	4	4	4	4	4	4	4	4	4	34.5	34.5	34.5	17.341	148	148	0	78.994	34.5	34.5	498150000	153150000	345000000	10	49815000	15315000	34500000	11				32	664;3050;4114;4375	True;True;True;True	734;3369;4541;4836	1374;1375;6284;6285;8519;8520;8521;9095;9096;9097	1538;1539;7154;7155;9765;9766;9767;10410;10411;10412;10413;10414	1539;7154;9766;10414			559292
P00431	P00431	4	4	4	Cytochrome c peroxidase, mitochondrial	CCP1	sp|P00431|CCPR_YEAST Cytochrome c peroxidase, mitochondrial OS=Saccharomyces cerevisiae (strain ATCC 204508 / S288c) OX=559292 GN=CCP1 PE=1 SV=2	1	4	4	4	4	1	4	1	4	1	15.5	15.5	15.5	40.352	361	361	0	27.06	15.5	5.3	89635000	65244000	24391000	21	4268300	3106900	1161500	7				33	898;2140;2141;2498	True;True;True;True	999;1000;2361;2362;2746	1878;1879;4483;4484;5162;5163	2116;2117;5116;5117;5118;5899;5900	2116;5116;5118;5900	37	239	559292
P00445	P00445	3	3	3	Superoxide dismutase [Cu-Zn]	SOD1	sp|P00445|SODC_YEAST Superoxide dismutase [Cu-Zn] OS=Saccharomyces cerevisiae (strain ATCC 204508 / S288c) OX=559292 GN=SOD1 PE=1 SV=2	1	3	3	3	3	2	3	2	3	2	35.1	35.1	35.1	15.854	154	154	0	33.341	35.1	29.9	79375000	63635000	15741000	12	6614600	5302900	1311700	11				34	966;3596;4176	True;True;True	1074;3973;4610	2023;2024;7490;7491;7492;7493;8629	2280;2281;2282;8578;8579;8580;8581;8582;8583;8584;9885	2281;8581;9885			559292
P00447	P00447	5	5	5	Superoxide dismutase [Mn], mitochondrial	SOD2	sp|P00447|SODM_YEAST Superoxide dismutase [Mn], mitochondrial OS=Saccharomyces cerevisiae (strain ATCC 204508 / S288c) OX=559292 GN=SOD2 PE=1 SV=1	1	5	5	5	4	3	4	3	4	3	39.1	39.1	39.1	25.774	233	233	0	47.647	24.9	26.2	2203000000	1966300000	236660000	11	200270000	178760000	21514000	9				35	108;151;1004;2113;4301	True;True;True;True;True	120;168;1114;2332;4753	218;219;220;297;2099;4430;4431;8945	255;256;257;336;2361;5056;5057;5058;10244	255;336;2361;5056;10244			559292
P00549;P52489	P00549	16;1	16;1	16;1	Pyruvate kinase 1	CDC19	sp|P00549|KPYK1_YEAST Pyruvate kinase 1 OS=Saccharomyces cerevisiae (strain ATCC 204508 / S288c) OX=559292 GN=CDC19 PE=1 SV=2	2	16	16	16	8	15	8	15	8	15	46.8	46.8	46.8	54.544	500	500;506	0	136.22	19	43	907760000	128860000	778900000	28	32420000	4602200	27818000	28				36	70;85;90;130;1206;1427;1428;1984;2057;2595;2596;2774;3002;3473;3474;3701	True;True;True;True;True;True;True;True;True;True;True;True;True;True;True;True	80;97;102;142;1331;1575;1576;2181;2264;2851;2852;3065;3318;3834;3835;3836;4081;4082	145;172;173;181;256;257;258;2484;2485;2977;2978;2979;2980;2981;2982;4110;4111;4298;5335;5336;5337;5338;5339;5732;6192;7198;7199;7200;7683;7684;7685	170;200;201;209;294;295;296;2790;2791;3369;3370;3371;3372;3373;3374;4661;4662;4911;6086;6087;6088;6089;6090;6539;7053;8228;8229;8230;8801;8802;8803	170;201;209;294;2790;3370;3373;4662;4911;6087;6089;6539;7053;8229;8230;8802	38;39;40;41	109;300;304;330	559292;559292
P00560	P00560	13	13	13	Phosphoglycerate kinase	PGK1	sp|P00560|PGK_YEAST Phosphoglycerate kinase OS=Saccharomyces cerevisiae (strain ATCC 204508 / S288c) OX=559292 GN=PGK1 PE=1 SV=2	1	13	13	13	11	10	11	10	11	10	43.8	43.8	43.8	44.738	416	416	0	147.87	36.5	38.9	695220000	290450000	404760000	27	25749000	10757000	14991000	33				37	172;271;608;1471;1872;3523;3524;3740;3901;4096;4097;4516;4517	True;True;True;True;True;True;True;True;True;True;True;True;True	191;303;677;1624;2062;3888;3889;4125;4309;4521;4522;4996;4997	342;343;344;573;1276;1277;1278;1279;3080;3081;3082;3880;3881;3882;7319;7320;7321;7322;7323;7762;7763;8099;8479;8480;8481;9380;9381;9382	384;385;386;655;1430;1431;1432;1433;1434;3492;3493;3494;4401;4402;4403;4404;4405;8370;8371;8372;8373;8374;8375;8376;8891;8892;9285;9286;9722;9723;9724;10739;10740;10741	384;655;1431;3493;4405;8374;8376;8892;9286;9723;9724;10739;10741			559292
P00729	P00729	1	1	1	Carboxypeptidase Y	PRC1	sp|P00729|CBPY_YEAST Carboxypeptidase Y OS=Saccharomyces cerevisiae (strain ATCC 204508 / S288c) OX=559292 GN=PRC1 PE=1 SV=1	1	1	1	1	1	1	1	1	1	1	3.6	3.6	3.6	59.801	532	532	0	13.832	3.6	3.6	24086000	6829200	17257000	19	1267700	359430	908250	2				38	645	TRUE	715	1339;1340	1495;1496	1495			559292
P00817	P00817	3	3	3	Inorganic pyrophosphatase	IPP1	sp|P00817|IPYR_YEAST Inorganic pyrophosphatase OS=Saccharomyces cerevisiae (strain ATCC 204508 / S288c) OX=559292 GN=IPP1 PE=1 SV=4	1	3	3	3	1	3	1	3	1	3	16.4	16.4	16.4	32.299	287	287	0	27.591	5.9	16.4	43765000	2225500	41540000	17	2574400	130910	2443500	4				39	1273;1821;4034	True;True;True	1406;2008;4455	2628;3785;3786;8357	2953;4298;4299;9579	2953;4299;9579			559292
P00830	P00830	27	27	27	ATP synthase subunit beta, mitochondrial	ATP2	sp|P00830|ATPB_YEAST ATP synthase subunit beta, mitochondrial OS=Saccharomyces cerevisiae (strain ATCC 204508 / S288c) OX=559292 GN=ATP2 PE=1 SV=2	1	27	27	27	27	26	27	26	27	26	68.5	68.5	68.5	54.793	511	511	0	323.31	68.5	64.8	66959000000	26117000000	40841000000	27	2479900000	967310000	1512600000	173				40	97;329;795;861;1060;1139;1288;1399;1660;1705;1706;1833;1993;2042;2329;2348;2502;2622;2998;3449;3716;3882;3930;4092;4179;4250;4365	True;True;True;True;True;True;True;True;True;True;True;True;True;True;True;True;True;True;True;True;True;True;True;True;True;True;True	109;366;367;881;882;958;1172;1255;1421;1545;1825;1872;1873;2021;2022;2190;2245;2558;2580;2750;2880;3314;3809;4098;4099;4285;4343;4344;4517;4613;4693;4825;4826	194;195;196;197;198;199;200;689;690;691;692;693;1633;1634;1635;1636;1637;1638;1639;1640;1641;1792;1793;2207;2208;2209;2210;2338;2339;2340;2341;2675;2676;2677;2678;2679;2680;2927;2928;3434;3435;3519;3520;3521;3522;3806;3807;3808;3809;3810;3811;3812;4131;4132;4133;4134;4135;4136;4252;4253;4254;4255;4828;4829;4863;4864;4865;4866;4867;4868;4869;4870;4871;4872;4873;4874;4875;5167;5168;5169;5170;5387;5…	222;223;224;225;226;227;228;229;230;231;232;233;800;801;802;803;804;805;806;1824;1825;1826;1827;1828;1829;1830;1831;1832;1833;1834;1835;1836;1837;2013;2014;2015;2016;2482;2483;2484;2485;2626;2627;2628;2629;2630;2631;3011;3012;3013;3014;3015;3016;3017;3312;3313;3895;3896;3897;3898;3994;3995;3996;3997;4319;4320;4321;4322;4323;4324;4325;4687;4688;4689;4690;4691;4692;4831;4832;4833;4834;4835;4836;483…	226;802;1836;2014;2483;2627;3011;3313;3896;3994;3996;4325;4691;4847;5517;5556;5913;6147;7048;8173;8828;9237;9343;9702;9890;10090;10385	42;43;44;45;46;47	97;234;255;322;426;492	559292
P00854	P00854	1	1	1	ATP synthase subunit a	ATP6	sp|P00854|ATP6_YEAST ATP synthase subunit a OS=Saccharomyces cerevisiae (strain ATCC 204508 / S288c) OX=559292 GN=ATP6 PE=1 SV=2	1	1	1	1	1	1	1	1	1	1	2.7	2.7	2.7	29.099	259	259	0	10.035	2.7	2.7	17864000	9877200	7986700	3	5954600	3292400	2662200	2				41	144	TRUE	159	281;282	319;320	320			559292
P00890	P00890	9	9	8	Citrate synthase, mitochondrial	CIT1	sp|P00890|CISY1_YEAST Citrate synthase, mitochondrial OS=Saccharomyces cerevisiae (strain ATCC 204508 / S288c) OX=559292 GN=CIT1 PE=1 SV=2	1	9	9	8	9	9	9	9	8	8	27.6	27.6	23.4	53.359	479	479	0	115.11	27.6	27.6	7610000000	3091300000	4518600000	25	304400000	123650000	180750000	29				42	127;195;510;1337;2643;2847;3312;3886;4456	True;True;True;True;True;True;True;True;True	139;216;571;572;1474;2901;3148;3655;4289;4290;4924	249;250;251;252;393;394;1080;1081;1082;1083;2778;2779;5438;5439;5899;5900;6858;6859;6860;6861;8061;8062;8063;8064;8065;8066;9255;9256	287;288;289;290;446;447;1215;1216;1217;1218;1219;1220;3123;3124;6204;6205;6721;6722;7824;7825;7826;7827;9243;9244;9245;9246;9247;9248;9249;10593;10594	287;446;1215;3124;6205;6721;7824;9249;10593	48;49;50	84;177;266	559292
P00924	P00924	9	4	4	Enolase 1	ENO1	sp|P00924|ENO1_YEAST Enolase 1 OS=Saccharomyces cerevisiae (strain ATCC 204508 / S288c) OX=559292 GN=ENO1 PE=1 SV=3	1	9	4	4	7	9	4	4	4	4	32.7	16.2	16.2	46.816	437	437	0	39.122	26.1	32.7	289070000	61584000	227490000	20	14454000	3079200	11374000	11				43	26;1354;1618;1659;2231;3342;3402;3622;4150	True;False;True;False;True;False;False;True;False	28;29;1493;1783;1824;2455;3686;3755;3756;4000;4581	56;57;58;2813;2814;3370;3371;3372;3433;4637;4638;6915;7049;7050;7051;7052;7536;7537;8579;8580	69;70;71;3163;3164;3826;3827;3828;3829;3894;5279;5280;5281;7886;8055;8056;8057;8058;8059;8633;8634;9827;9828	70;3163;3828;3894;5281;7886;8059;8634;9828	51;52	49;371	559292
P00925	P00925	16	16	11	Enolase 2	ENO2	sp|P00925|ENO2_YEAST Enolase 2 OS=Saccharomyces cerevisiae (strain ATCC 204508 / S288c) OX=559292 GN=ENO2 PE=1 SV=2	1	16	16	11	6	16	6	16	3	11	48.7	48.7	36.4	46.914	437	437	0	158.64	20.8	48.7	1018400000	86371000	932020000	20	50920000	4318600	46601000	37				44	27;315;342;1354;1426;1617;1659;2232;2966;3342;3402;3403;3404;3621;4150;4321	True;True;True;True;True;True;True;True;True;True;True;True;True;True;True;True	30;31;350;381;1493;1574;1782;1824;2456;2457;3280;3686;3755;3756;3757;3758;3999;4581;4776	59;60;661;662;663;664;665;719;2813;2814;2975;2976;3368;3369;3433;4639;4640;4641;4642;4643;4644;6131;6915;7049;7050;7051;7052;7053;7054;7055;7532;7533;7534;7535;8579;8580;8978	72;73;771;772;773;774;775;833;3163;3164;3367;3368;3824;3825;3894;5282;5283;5284;5285;5286;5287;6987;7886;8055;8056;8057;8058;8059;8060;8061;8062;8629;8630;8631;8632;9827;9828;10281	73;774;833;3163;3368;3824;3894;5286;6987;7886;8059;8060;8061;8631;9828;10281	52;53;54;55;56;57	49;63;116;282;287;371	559292
P00927	P00927	22	22	22	Threonine dehydratase, mitochondrial	ILV1	sp|P00927|THDH_YEAST Threonine dehydratase, mitochondrial OS=Saccharomyces cerevisiae (strain ATCC 204508 / S288c) OX=559292 GN=ILV1 PE=1 SV=2	1	22	22	22	20	19	20	19	20	19	58.3	58.3	58.3	63.83	576	576	0	255.02	54.7	48.6	3561400000	1916900000	1644500000	35	101750000	54769000	46985000	61				45	351;352;655;881;1042;1331;1696;1711;1820;2262;2263;2277;2432;2433;2924;2950;3187;3401;3543;3815;3937;4081	True;True;True;True;True;True;True;True;True;True;True;True;True;True;True;True;True;True;True;True;True;True	393;394;725;981;1154;1468;1863;1878;2006;2007;2489;2490;2505;2675;2676;3234;3261;3262;3517;3518;3753;3754;3908;4209;4352;4506	737;738;739;740;741;742;1361;1849;1850;2176;2768;3502;3503;3504;3505;3506;3532;3533;3534;3535;3781;3782;3783;3784;4712;4713;4714;4715;4739;4740;5030;5031;5032;6054;6055;6097;6098;6099;6100;6588;6589;6590;7045;7046;7047;7048;7356;7357;7358;7359;7934;7935;7936;8170;8171;8444;8445	852;853;854;855;856;857;1523;2085;2086;2449;3113;3976;3977;3978;3979;3980;4007;4008;4009;4010;4011;4012;4294;4295;4296;4297;5376;5377;5378;5379;5380;5381;5382;5383;5413;5414;5415;5744;5745;5746;6902;6903;6904;6905;6906;6907;6950;6951;6952;6953;7526;7527;7528;8051;8052;8053;8054;8414;8415;8416;8417;9101;9102;9103;9369;9370;9674;9675	853;857;1523;2085;2449;3113;3976;4011;4294;5376;5383;5414;5744;5746;6907;6952;7528;8053;8415;9101;9369;9674	58;59;60;61;62;63	156;218;346;373;395;458	559292
P00942	P00942	5	5	5	Triosephosphate isomerase	TPI1	sp|P00942|TPIS_YEAST Triosephosphate isomerase OS=Saccharomyces cerevisiae (strain ATCC 204508 / S288c) OX=559292 GN=TPI1 PE=1 SV=2	1	5	5	5	2	5	2	5	2	5	29	29	29	26.795	248	248	0	35.64	9.3	29	29451000	3931300	25519000	12	2454200	327610	2126600	7				46	276;1787;2045;3603;3660	True;True;True;True;True	309;1966;2250;3980;4038	583;3705;4267;4268;7504;7610;7611	665;666;4206;4868;4869;8596;8713;8714	665;4206;4869;8596;8714			559292
P00950	P00950	5	5	5	Phosphoglycerate mutase 1	GPM1	sp|P00950|PMG1_YEAST Phosphoglycerate mutase 1 OS=Saccharomyces cerevisiae (strain ATCC 204508 / S288c) OX=559292 GN=GPM1 PE=1 SV=3	1	5	5	5	5	5	5	5	5	5	25.1	25.1	25.1	27.608	247	247	0	38.382	25.1	25.1	143670000	79730000	63942000	14	10262000	5695000	4567300	12				47	141;2385;2865;3326;3893	True;True;True;True;True	156;2619;3167;3670;4298;4299	277;278;4934;4935;5928;5929;6888;6889;8083;8084;8085;8086	315;316;5636;5637;6754;6755;7856;7857;9267;9268;9269;9270	316;5636;6755;7857;9268	64	178	559292
P01097	P01097	2	2	2	ATPase inhibitor, mitochondrial	INH1	sp|P01097|ATIF_YEAST ATPase inhibitor, mitochondrial OS=Saccharomyces cerevisiae (strain ATCC 204508 / S288c) OX=559292 GN=INH1 PE=1 SV=2	1	2	2	2	1	2	1	2	1	2	11.8	11.8	11.8	9.87	85	85	0	12.766	9.4	11.8	8226700	2651300	5575400	4	2056700	662830	1393800	3				48	295;834	True;True	328;926	615;616;1737	709;710;1952	709;1952			559292
P01120	P01120	1	1	1	Ras-like protein 2	RAS2	sp|P01120|RAS2_YEAST Ras-like protein 2 OS=Saccharomyces cerevisiae (strain ATCC 204508 / S288c) OX=559292 GN=RAS2 PE=1 SV=4	1	1	1	1	0	1	0	1	0	1	3.4	3.4	3.4	34.705	322	322	0.0041929	5.5598	0	3.4	1606100	0	1606100	21	76482	0	76482	1				49	2653	TRUE	2911	5454	6222	6222			559292
P02309	P02309	4	4	4	Histone H4	HHF1	sp|P02309|H4_YEAST Histone H4 OS=Saccharomyces cerevisiae (strain ATCC 204508 / S288c) OX=559292 GN=HHF2 PE=1 SV=2	1	4	4	4	1	4	1	4	1	4	23.3	23.3	23.3	11.368	103	103	0	29.961	11.7	23.3	47156000	14611000	32545000	6	7859400	2435100	5424200	4				50	1871;2066;3903;3904	True;True;True;True	2061;2273;4311;4312	3879;4318;8101;8102;8103	4400;4935;9288;9289;9290	4400;4935;9288;9290			559292
P02381	P02381	4	4	4	Ribosomal protein VAR1, mitochondrial	VAR1	sp|P02381|RMAR_YEAST Ribosomal protein VAR1, mitochondrial OS=Saccharomyces cerevisiae (strain ATCC 204508 / S288c) OX=559292 GN=VAR1 PE=1 SV=3	1	4	4	4	4	3	4	3	4	3	15.6	15.6	15.6	47.123	398	398	0	38.424	15.6	10.3	122360000	47789000	74576000	22	5562000	2172200	3389800	8				51	2409;2563;4424;4455	True;True;True;True	2650;2815;4892;4923	4984;5277;5278;9209;9210;9253;9254	5692;5693;6022;6023;10544;10545;10591;10592	5692;6022;10545;10591	65	229	559292
P02406	P02406	1	1	1	60S ribosomal protein L28	RPL28	sp|P02406|RL28_YEAST 60S ribosomal protein L28 OS=Saccharomyces cerevisiae (strain ATCC 204508 / S288c) OX=559292 GN=RPL28 PE=1 SV=3	1	1	1	1	0	1	0	1	0	1	6.7	6.7	6.7	16.721	149	149	0.0011074	6.553	0	6.7	5720100	0	5720100	9	635560	0	635560	1				52	14	TRUE	15	31	37	37			559292
P14127;P02407	P14127;P02407	2;2	2;2	2;2	40S ribosomal protein S17-B;40S ribosomal protein S17-A	RPS17B;RPS17A	sp|P14127|RS17B_YEAST 40S ribosomal protein S17-B OS=Saccharomyces cerevisiae (strain ATCC 204508 / S288c) OX=559292 GN=RPS17B PE=1 SV=1;sp|P02407|RS17A_YEAST 40S ribosomal protein S17-A OS=Saccharomyces cerevisiae (strain ATCC 204508 / S288c) OX=559292 GN	2	2	2	2	0	2	0	2	0	2	15.4	15.4	15.4	15.803	136	136;136	0	12.606	0	15.4	9090100	0	9090100	6	1515000	0	1515000	1				53	2450;2584	True;True	2694;2838	5064;5318	5781;6068	5781;6068			559292;559292
P02992	P02992	23	23	23	Elongation factor Tu, mitochondrial	TUF1	sp|P02992|EFTU_YEAST Elongation factor Tu, mitochondrial OS=Saccharomyces cerevisiae (strain ATCC 204508 / S288c) OX=559292 GN=TUF1 PE=1 SV=1	1	23	23	23	21	21	21	21	21	21	63.8	63.8	63.8	47.972	437	437	0	247.14	58.4	59.5	3648200000	2399500000	1248700000	24	152010000	99978000	52030000	93				54	517;746;879;1245;1246;1291;1292;1526;1732;1733;1969;1985;2349;2892;3138;3184;3412;3615;3616;3861;3873;3874;3961	True;True;True;True;True;True;True;True;True;True;True;True;True;True;True;True;True;True;True;True;True;True;True	579;580;828;829;976;977;978;979;1372;1373;1424;1425;1684;1902;1903;2165;2182;2581;3196;3197;3465;3466;3514;3766;3992;3993;3994;4261;4274;4275;4276;4277;4376;4377	1095;1096;1545;1546;1547;1548;1833;1834;1835;1836;1837;1838;1839;1840;1841;1842;1843;1844;1845;1846;2559;2560;2561;2562;2684;2685;2686;2687;2688;2689;2690;2691;2692;3189;3602;3603;3604;3605;4080;4112;4113;4114;4115;4116;4876;4877;4878;4879;5975;5976;5977;5978;5979;6495;6496;6497;6582;6583;6584;6585;7071;7072;7518;7519;7520;7521;7522;8016;8034;8035;8036;8037;8038;8039;8040;8041;8203;8204;8205;8206	1232;1233;1732;1733;1734;1735;2068;2069;2070;2071;2072;2073;2074;2075;2076;2077;2078;2079;2080;2081;2082;2870;2871;2872;2873;3021;3022;3023;3024;3025;3026;3027;3028;3029;3030;3031;3032;3619;4090;4091;4092;4093;4094;4629;4663;4664;4665;4666;4667;4668;4669;4670;4671;5573;5574;5575;5576;6814;6815;6816;6817;6818;6819;6820;7415;7416;7417;7518;7519;7520;7521;7522;7523;8082;8083;8084;8085;8610;8611;8612…	1233;1735;2076;2870;2872;3023;3027;3619;4091;4094;4629;4670;5576;6815;7416;7520;8083;8611;8616;9195;9218;9223;9407	66;67;68;69;70;71;72;73;74;75;76;77;78;79	128;135;149;182;188;190;228;251;300;309;381;392;395;402	559292
P02994	P02994	18	18	18	Elongation factor 1-alpha	TEF1	sp|P02994|EF1A_YEAST Elongation factor 1-alpha OS=Saccharomyces cerevisiae (strain ATCC 204508 / S288c) OX=559292 GN=TEF2 PE=1 SV=1	1	18	18	18	11	17	11	17	11	17	49.8	49.8	49.8	50.032	458	458	0	166.41	35.6	47.4	4510900000	534710000	3976100000	22	205040000	24305000	180730000	74				55	696;953;1088;1158;1195;1655;2448;2994;3102;3103;3175;3362;3578;3761;3762;3978;4483;4484	True;True;True;True;True;True;True;True;True;True;True;True;True;True;True;True;True;True	772;1060;1200;1275;1276;1318;1820;2692;3310;3427;3428;3505;3710;3950;3951;4148;4149;4395;4396;4959;4960	1445;1446;1447;1448;1449;2004;2255;2374;2375;2376;2377;2456;3426;5060;5061;6181;6414;6415;6416;6565;6566;6965;6966;6967;6968;6969;6970;6971;7448;7449;7450;7451;7452;7818;7819;7820;7821;7822;7823;7824;8239;8240;8241;8242;8243;8244;9308;9309;9310;9311;9312;9313	1620;1621;1622;1623;1624;1625;1626;1627;2260;2533;2669;2670;2671;2672;2673;2674;2675;2760;3886;5776;5777;7042;7321;7322;7323;7324;7325;7495;7496;7497;7955;7956;7957;7958;7959;7960;7961;7962;7963;7964;7965;7966;7967;8527;8528;8529;8530;8531;8532;8533;8534;8535;8957;8958;8959;8960;8961;8962;8963;8964;8965;8966;9448;9449;9450;9451;9452;9453;9454;10653;10654;10655;10656;10657;10658;10659;10660	1624;2260;2533;2675;2760;3886;5777;7042;7324;7325;7496;7962;8532;8957;8963;9453;10657;10659	80;81;82;83	155;274;292;408	559292
P03874	P03874	4	4	4	Cytochrome B pre-mRNA-processing protein 2	CBP2	sp|P03874|CBP2_YEAST Cytochrome B pre-mRNA-processing protein 2 OS=Saccharomyces cerevisiae (strain ATCC 204508 / S288c) OX=559292 GN=CBP2 PE=1 SV=2	1	4	4	4	1	3	1	3	1	3	7.6	7.6	7.6	73.86	630	630	0	22.953	1.4	7.6	20756000	690650	20065000	32	648620	21583	627040	1				56	297;1731;3000;4152	True;True;True;True	331;1901;3316;4583	625;3601;6190;8585	722;4089;7051;9835	722;4089;7051;9835			559292
P03879;P00163	P03879	3;1	3;1	3;1	Intron-encoded RNA maturase bI4;Truncated, nonfunctional cytochrome b;RNA maturase bI4	bI4	sp|P03879|MBI4_YEAST Intron-encoded RNA maturase bI4 OS=Saccharomyces cerevisiae (strain ATCC 204508 / S288c) OX=559292 GN=BI4 PE=1 SV=2	2	3	3	3	1	3	1	3	1	3	5.6	5.6	5.6	74.579	638	638;385	0	17.923	1.6	5.6	11904000	0	11904000	22	541080	0	541080	5				57	1830;1863;4354	True;True;True	2017;2018;2052;4811	3801;3802;3803;3866;9046	4314;4315;4316;4384;10357	4315;4384;10357	84	221	559292;559292
P03965	P03965	2	2	2	Carbamoyl-phosphate synthase arginine-specific large chain	CPA2	sp|P03965|CARB_YEAST Carbamoyl-phosphate synthase arginine-specific large chain OS=Saccharomyces cerevisiae (strain ATCC 204508 / S288c) OX=559292 GN=CPA2 PE=1 SV=1	1	2	2	2	0	2	0	2	0	2	3	3	3	123.91	1118	1118	0	12.065	0	3	19063000	0	19063000	57	334440	0	334440	1				58	3871;4084	True;True	4272;4509	8032;8448	9213;9678	9213;9678			559292
P04037	P04037	5	5	5	Cytochrome c oxidase subunit 4, mitochondrial	COX4	sp|P04037|COX4_YEAST Cytochrome c oxidase subunit 4, mitochondrial OS=Saccharomyces cerevisiae (strain ATCC 204508 / S288c) OX=559292 GN=COX4 PE=1 SV=1	1	5	5	5	5	5	5	5	5	5	61.3	61.3	61.3	17.142	155	155	0	61.428	61.3	61.3	262620000	137030000	125590000	8	32827000	17129000	15698000	17				59	690;1994;2193;3627;4507	True;True;True;True;True	764;2191;2415;4005;4985;4986	1427;1428;4137;4138;4569;4570;4571;4572;7543;7544;7545;9357;9358;9359;9360	1597;1598;4693;4694;5207;5208;5209;5210;8640;8641;8642;10714;10715;10716;10717;10718;10719	1597;4694;5207;8641;10718	85;86	94;122	559292
P04076	P04076	2	2	2	Argininosuccinate lyase	ARG4	sp|P04076|ARLY_YEAST Argininosuccinate lyase OS=Saccharomyces cerevisiae (strain ATCC 204508 / S288c) OX=559292 GN=ARG4 PE=1 SV=2	1	2	2	2	0	2	0	2	0	2	4.1	4.1	4.1	51.989	463	463	0	11.582	0	4.1	5702400	0	5702400	27	211200	0	211200	1				60	1334;2253	True;True	1471;2479	2774;4694	3119;5357	3119;5357			559292
P04147	P04147	2	2	2	Polyadenylate-binding protein, cytoplasmic and nuclear	PAB1	sp|P04147|PABP_YEAST Polyadenylate-binding protein, cytoplasmic and nuclear OS=Saccharomyces cerevisiae (strain ATCC 204508 / S288c) OX=559292 GN=PAB1 PE=1 SV=4	1	2	2	2	0	2	0	2	0	2	6.8	6.8	6.8	64.343	577	577	0	24.78	0	6.8	24506000	0	24506000	32	765820	0	765820	2				61	1233;2853	True;True	1359;3154	2536;5907	2845;6729	2845;6729			559292
P04173	P04173	3	3	3	3-isopropylmalate dehydrogenase	LEU2	sp|P04173|LEU3_YEAST 3-isopropylmalate dehydrogenase OS=Saccharomyces cerevisiae (strain ATCC 204508 / S288c) OX=559292 GN=LEU2 PE=1 SV=4	1	3	3	3	1	3	1	3	1	3	12.1	12.1	12.1	38.952	364	364	0	22.814	2.7	12.1	43124000	3663700	39461000	21	2053500	174460	1879100	4				62	787;2679;3881	True;True;True	872;2938;4284	1609;1610;5497;8054	1799;1800;6270;9236	1800;6270;9236	87;88	173;177	559292
P04385	P04385	14	14	14	Galactokinase	GAL1	sp|P04385|GAL1_YEAST Galactokinase OS=Saccharomyces cerevisiae (strain ATCC 204508 / S288c) OX=559292 GN=GAL1 PE=1 SV=4	1	14	14	14	2	14	2	14	2	14	37.1	37.1	37.1	57.944	528	528	0	120.62	5.3	37.1	262180000	22045000	240130000	25	10487000	881800	9605200	16				63	417;1022;1586;2404;2578;2663;2716;2717;2804;2918;3056;4078;4261;4407	True;True;True;True;True;True;True;True;True;True;True;True;True;True	467;1132;1748;2644;2645;2831;2921;2992;2993;2994;3100;3228;3375;4502;4705;4875	877;2132;3314;4974;4975;4976;4977;5307;5473;5596;5597;5598;5599;5600;5798;6045;6293;8436;8824;9177	997;2394;3764;5681;5682;5683;5684;6054;6246;6382;6383;6384;6385;6386;6611;6892;7165;9665;10111;10510	997;2394;3764;5684;6054;6246;6382;6383;6611;6892;7165;9665;10111;10510	89;90	342;411	559292
P04397	P04397	16	16	16	Bifunctional protein GAL10;UDP-glucose 4-epimerase;Aldose 1-epimerase	GAL10	sp|P04397|GAL10_YEAST Bifunctional protein GAL10 OS=Saccharomyces cerevisiae (strain ATCC 204508 / S288c) OX=559292 GN=GAL10 PE=1 SV=2	1	16	16	16	2	16	2	16	2	16	30.6	30.6	30.6	78.194	699	699	0	152.09	5	30.6	250180000	16459000	233720000	36	6949300	457190	6492200	16				64	86;444;617;737;1153;1163;1265;1397;1488;1605;2564;2667;3197;3574;4330;4331	True;True;True;True;True;True;True;True;True;True;True;True;True;True;True;True	98;495;686;819;1270;1281;1396;1543;1641;1769;2816;2925;3530;3943;4786;4787	174;936;937;1294;1295;1534;2366;2367;2368;2387;2607;2608;2924;3106;3349;5279;5477;6611;7434;8992;8993	202;1058;1059;1450;1451;1719;2658;2659;2660;2661;2686;2924;2925;3309;3522;3805;6024;6250;7550;8512;10296;10297	202;1058;1451;1719;2659;2686;2925;3309;3522;3805;6024;6250;7550;8512;10296;10297	91;92	556;569	559292
P24000;P04449	P24000;P04449	2;2	2;2	2;2	60S ribosomal protein L24-B;60S ribosomal protein L24-A	RPL24B;RPL24A	sp|P24000|RL24B_YEAST 60S ribosomal protein L24-B OS=Saccharomyces cerevisiae (strain ATCC 204508 / S288c) OX=559292 GN=RPL24B PE=1 SV=1;sp|P04449|RL24A_YEAST 60S ribosomal protein L24-A OS=Saccharomyces cerevisiae (strain ATCC 204508 / S288c) OX=559292 GN	2	2	2	2	0	2	0	2	0	2	14.2	14.2	14.2	17.547	155	155;155	0	17.052	0	14.2	21827000	0	21827000	5	4365500	0	4365500	1				65	263;1579	True;True	293;1740	559;3299	636;3746	636;3746			559292;559292
P04456	P04456	1	1	1	60S ribosomal protein L25	RPL25	sp|P04456|RL25_YEAST 60S ribosomal protein L25 OS=Saccharomyces cerevisiae (strain ATCC 204508 / S288c) OX=559292 GN=RPL25 PE=1 SV=4	1	1	1	1	0	1	0	1	0	1	10.6	10.6	10.6	15.757	142	142	0.0010753	5.9228	0	10.6	19633000	0	19633000	5	3926600	0	3926600	1				66	2068	TRUE	2276;2277	4323;4324	4940;4941	4940	93	88	559292
P04710	P04710	5	3	3	ADP,ATP carrier protein 1	AAC1	sp|P04710|ADT1_YEAST ADP,ATP carrier protein 1 OS=Saccharomyces cerevisiae (strain ATCC 204508 / S288c) OX=559292 GN=AAC1 PE=1 SV=1	1	5	3	3	4	4	3	2	3	2	10.7	6.1	6.1	34.12	309	309	0	23.244	10	8.1	443780000	232510000	211260000	19	23357000	12238000	11119000	11				67	1357;3061;3062;4382;4383	True;True;True;False;False	1496;3380;3381;4843;4844	2818;6301;6302;6303;6304;6305;6306;9106;9107;9108	3169;7173;7174;7175;7176;7177;7178;7179;7180;7181;7182;10423;10424;10425;10426	3169;7173;7178;10424;10425			559292
P04803	P04803	1	1	1	Tryptophan--tRNA ligase, mitochondrial	MSW1	sp|P04803|SYWM_YEAST Tryptophan--tRNA ligase, mitochondrial OS=Saccharomyces cerevisiae (strain ATCC 204508 / S288c) OX=559292 GN=MSW1 PE=1 SV=2	1	1	1	1	1	1	1	1	1	1	4.2	4.2	4.2	43.015	379	379	0	6.8182	4.2	4.2	11165000	5701300	5463400	19	587620	300070	287550	2				68	1464	TRUE	1616	3055;3056	3460;3461	3460			559292
P04806	P04806	6	6	6	Hexokinase-1	HXK1	sp|P04806|HXKA_YEAST Hexokinase-1 OS=Saccharomyces cerevisiae (strain ATCC 204508 / S288c) OX=559292 GN=HXK1 PE=1 SV=2	1	6	6	6	0	6	0	6	0	6	23.9	23.9	23.9	53.738	485	485	0	50.097	0	23.9	63150000	0	63150000	27	2338900	0	2338900	5				69	844;1227;2099;2624;3686;3749	True;True;True;True;True;True	938;1353;2317;2882;4066;4134	1757;2527;4404;5402;7660;7777	1974;2834;5027;6162;8777;8907	1974;2834;5027;6162;8777;8907	94	264	559292
P04807	P04807	5	5	5	Hexokinase-2	HXK2	sp|P04807|HXKB_YEAST Hexokinase-2 OS=Saccharomyces cerevisiae (strain ATCC 204508 / S288c) OX=559292 GN=HXK2 PE=1 SV=4	1	5	5	5	0	5	0	5	0	5	17.7	17.7	17.7	53.942	486	486	0	41.072	0	17.7	40828000	0	40828000	27	1512100	0	1512100	5				70	1226;1644;1923;2559;3748	True;True;True;True;True	1352;1809;2114;2811;4133	2526;3410;3982;5271;7776	2833;3869;4514;6016;8906	2833;3869;4514;6016;8906	95	191	559292
P04840	P04840	24	24	24	Mitochondrial outer membrane protein porin 1	POR1	sp|P04840|VDAC1_YEAST Mitochondrial outer membrane protein porin 1 OS=Saccharomyces cerevisiae (strain ATCC 204508 / S288c) OX=559292 GN=POR1 PE=1 SV=4	1	24	24	24	20	23	20	23	20	23	82	82	82	30.428	283	283	0	323.31	74.6	82	60721000000	30732000000	29989000000	16	3795000000	1920700000	1874300000	107				71	161;162;301;424;425;437;1183;2191;2192;2410;2454;2785;2830;2831;2997;3107;3108;3140;3172;3292;3501;4193;4352;4449	True;True;True;True;True;True;True;True;True;True;True;True;True;True;True;True;True;True;True;True;True;True;True;True	178;179;335;474;475;487;1302;2413;2414;2651;2699;3078;3131;3132;3313;3432;3433;3468;3502;3633;3865;4630;4808;4809;4917	318;319;320;321;322;323;324;325;629;630;890;891;892;893;894;895;896;923;924;2424;2425;4566;4567;4568;4985;4986;5078;5079;5080;5081;5082;5083;5084;5759;5760;5868;5869;5870;5871;5872;6185;6186;6421;6422;6423;6424;6425;6426;6427;6428;6429;6430;6431;6432;6433;6434;6435;6436;6437;6438;6439;6499;6500;6557;6558;6559;6560;6561;6808;6809;6810;6811;7258;7259;7260;7261;8668;8669;8670;9033;9034;9035;9036;903…	358;359;360;361;362;363;364;365;366;726;727;1012;1013;1014;1015;1016;1017;1018;1045;1046;2725;2726;2727;5204;5205;5206;5694;5695;5696;5697;5801;5802;5803;5804;5805;5806;5807;5808;5809;5810;5811;5812;5813;6569;6570;6687;6688;6689;6690;6691;7046;7047;7330;7331;7332;7333;7334;7335;7336;7337;7338;7339;7340;7341;7342;7343;7344;7345;7346;7347;7348;7349;7350;7351;7352;7419;7420;7421;7486;7487;7488;7489;…	359;366;727;1016;1017;1046;2727;5204;5205;5695;5811;6569;6688;6689;7047;7348;7352;7420;7486;7771;8302;9938;10349;10581	96;97;98	142;167;208	559292
P04911;P04912;Q12692	P04911;P04912;Q12692	2;2;1	2;2;1	2;2;1	Histone H2A.1;Histone H2A.2;Histone H2A.Z	HTA1;HTA2;HTZ1	sp|P04911|H2A1_YEAST Histone H2A.1 OS=Saccharomyces cerevisiae (strain ATCC 204508 / S288c) OX=559292 GN=HTA1 PE=1 SV=2;sp|P04912|H2A2_YEAST Histone H2A.2 OS=Saccharomyces cerevisiae (strain ATCC 204508 / S288c) OX=559292 GN=HTA2 PE=1 SV=2;sp|Q12692|H2AZ_Y	3	2	2	2	1	2	1	2	1	2	22.7	22.7	22.7	13.989	132	132;132;134	0	15.363	5.3	22.7	65139000	0	65139000	5	13028000	0	13028000	3				72	1505;2361	True;True	1660;2594	3139;3140;4902	3560;3561;5602	3561;5602			559292;559292;559292
P05030;P19657	P05030;P19657	25;15	25;15	25;15	Plasma membrane ATPase 1;Plasma membrane ATPase 2	PMA1;PMA2	sp|P05030|PMA1_YEAST Plasma membrane ATPase 1 OS=Saccharomyces cerevisiae (strain ATCC 204508 / S288c) OX=559292 GN=PMA1 PE=1 SV=2;sp|P19657|PMA2_YEAST Plasma membrane ATPase 2 OS=Saccharomyces cerevisiae (strain ATCC 204508 / S288c) OX=559292 GN=PMA2 PE=1	2	25	25	25	20	25	20	25	20	25	36.6	36.6	36.6	99.618	918	918;947	0	323.31	30.3	36.6	2425800000	544330000	1881400000	30	80859000	18144000	62715000	82				73	46;439;1191;1215;1217;1449;1450;1929;1930;1951;2076;2507;2508;2538;2715;3019;3020;3099;3210;3576;3751;3880;4094;4217;4397	True;True;True;True;True;True;True;True;True;True;True;True;True;True;True;True;True;True;True;True;True;True;True;True;True	54;490;1314;1340;1341;1343;1599;1600;1601;2120;2121;2145;2286;2755;2756;2788;2990;2991;3337;3338;3424;3543;3544;3945;3946;3947;4136;4283;4519;4656;4861;4862	93;94;95;929;2447;2504;2505;2506;2507;2508;2509;2511;2512;3018;3019;3020;3021;3022;3023;3991;3992;3993;3994;3995;4044;4045;4046;4342;4343;4344;5177;5178;5179;5180;5181;5234;5235;5593;5594;5595;6231;6232;6233;6234;6235;6236;6408;6631;6632;6633;6634;6635;7437;7438;7439;7440;7441;7780;7781;8052;8053;8472;8473;8719;9142;9143;9144;9145;9146;9147;9148;9149;9150	112;113;114;115;116;1051;2751;2810;2811;2812;2813;2814;2815;2816;2818;2819;3413;3414;3415;3416;3417;3418;3419;4524;4525;4526;4527;4528;4529;4580;4581;4582;4583;4584;4960;4961;4962;5920;5921;5922;5923;5924;5978;5979;6379;6380;6381;7093;7094;7095;7096;7097;7098;7099;7100;7314;7572;7573;7574;7575;7576;7577;8515;8516;8517;8518;8519;8910;8911;9234;9235;9704;9705;9997;10466;10467;10468;10469;10470;1047…	115;1051;2751;2812;2819;3415;3417;4526;4527;4581;4961;5920;5924;5979;6379;7093;7099;7314;7576;8516;8911;9235;9705;9997;10475	99;100;101;102;103;104;105;106;107	105;258;405;530;533;556;631;904;907	559292;559292
P05317	P05317	5	5	5	60S acidic ribosomal protein P0	RPP0	sp|P05317|RLA0_YEAST 60S acidic ribosomal protein P0 OS=Saccharomyces cerevisiae (strain ATCC 204508 / S288c) OX=559292 GN=RPP0 PE=1 SV=2	1	5	5	5	3	5	3	5	3	5	18.3	18.3	18.3	33.717	312	312	0	47.073	14.4	18.3	212370000	25918000	186460000	12	17698000	2159800	15538000	11				74	1238;1358;1404;3425;3426	True;True;True;True;True	1364;1497;1550;3781;3782;3783	2542;2819;2820;2935;2936;7101;7102;7103;7104;7105	2851;3170;3171;3321;3322;3323;8117;8118;8119;8120;8121	2851;3171;3323;8120;8121	108	38	559292
P05374	P05374	1	1	1	Phosphatidylethanolamine N-methyltransferase	CHO2	sp|P05374|CHO2_YEAST Phosphatidylethanolamine N-methyltransferase OS=Saccharomyces cerevisiae (strain ATCC 204508 / S288c) OX=559292 GN=CHO2 PE=1 SV=1	1	1	1	1	0	1	0	1	0	1	1.5	1.5	1.5	101.2	869	869	0	7.4466	0	1.5	9055000	0	9055000	45	201220	0	201220	1				75	2934	TRUE	3244	6066	6919	6919	109	844	559292
P05375	P05375	1	1	1	Phosphatidyl-N-methylethanolamine N-methyltransferase	OPI3	sp|P05375|PLMT_YEAST Phosphatidyl-N-methylethanolamine N-methyltransferase OS=Saccharomyces cerevisiae (strain ATCC 204508 / S288c) OX=559292 GN=OPI3 PE=1 SV=1	1	1	1	1	1	1	1	1	1	1	6.3	6.3	6.3	23.15	206	206	0	9.4212	6.3	6.3	53028000	19555000	33473000	10	5302800	1955500	3347300	4				76	4307	TRUE	4760;4761	8955;8956;8957;8958	10254;10255;10256;10257	10257	110	194	559292
P05626	P05626	8	8	8	ATP synthase subunit 4, mitochondrial	ATP4	sp|P05626|ATPF_YEAST ATP synthase subunit 4, mitochondrial OS=Saccharomyces cerevisiae (strain ATCC 204508 / S288c) OX=559292 GN=ATP4 PE=1 SV=2	1	8	8	8	7	8	7	8	7	8	34	34	34	26.925	244	244	0	79.492	27.9	34	894800000	479300000	415500000	14	63914000	34235000	29679000	20				77	231;554;869;1536;1606;4099;4120;4194	True;True;True;True;True;True;True;True	259;619;966;1695;1770;4526;4547;4631	482;483;484;485;1171;1172;1806;1807;1808;1809;1810;3212;3213;3350;3351;8496;8497;8529;8671;8672	545;546;547;548;1321;1322;2029;2030;2031;2032;2033;2034;3649;3650;3806;3807;9741;9742;9776;9941;9942	545;1321;2029;3650;3806;9741;9776;9942			559292
P05694	P05694	15	15	15	5-methyltetrahydropteroyltriglutamate--homocysteine methyltransferase	MET6	sp|P05694|METE_YEAST 5-methyltetrahydropteroyltriglutamate--homocysteine methyltransferase OS=Saccharomyces cerevisiae (strain ATCC 204508 / S288c) OX=559292 GN=MET6 PE=1 SV=4	1	15	15	15	4	14	4	14	4	14	23.3	23.3	23.3	85.859	767	767	0	109.13	5.3	22.2	209260000	13601000	195660000	43	4866500	316290	4550200	16				78	165;166;319;355;856;1087;1232;1326;1906;2153;2985;3174;3296;4067;4284	True;True;True;True;True;True;True;True;True;True;True;True;True;True;True	183;184;354;355;397;953;1199;1358;1462;2097;2374;3301;3504;3638;4491;4735	330;331;670;671;746;1782;2254;2535;2760;2761;2762;3952;3953;4505;6168;6563;6564;6825;8421;8914	371;372;780;781;861;2002;2532;2844;3105;3106;3107;4482;4483;5142;7026;7493;7494;7790;9648;10210	371;372;780;861;2002;2532;2844;3107;4483;5142;7026;7494;7790;9648;10210	111	119	559292
Q12213;P05737	Q12213;P05737	3;3	3;3	3;3	60S ribosomal protein L7-B;60S ribosomal protein L7-A	RPL7B;RPL7A	sp|Q12213|RL7B_YEAST 60S ribosomal protein L7-B OS=Saccharomyces cerevisiae (strain ATCC 204508 / S288c) OX=559292 GN=RPL7B PE=1 SV=3;sp|P05737|RL7A_YEAST 60S ribosomal protein L7-A OS=Saccharomyces cerevisiae (strain ATCC 204508 / S288c) OX=559292 GN=RPL7	2	3	3	3	1	3	1	3	1	3	13.9	13.9	13.9	27.696	244	244;244	0	25.548	7	13.9	85428000	0	85428000	12	7119000	0	7119000	6				79	1473;3152;4167	True;True;True	1626;3482;4601	3085;6526;6527;8615;8616	3497;3498;7452;7453;9870;9871	3498;7453;9870			559292;559292
P05738	P05738	5	5	1	60S ribosomal protein L9-A	RPL9A	sp|P05738|RL9A_YEAST 60S ribosomal protein L9-A OS=Saccharomyces cerevisiae (strain ATCC 204508 / S288c) OX=559292 GN=RPL9A PE=1 SV=2	1	5	5	1	2	5	2	5	0	1	29.8	29.8	9.9	21.569	191	191	0	67.608	12	29.8	137010000	9627600	127380000	10	13701000	962760	12738000	6				80	1489;1978;4421;4518;4519	True;True;True;True;True	1642;2175;4889;4998;4999	3107;3108;4097;9203;9383;9384;9385;9386	3523;3524;4647;10538;10742;10743;10744;10745	3524;4647;10538;10744;10745			559292
P46990;P05740	P46990;P05740	4;4	4;4	4;4	60S ribosomal protein L17-B;60S ribosomal protein L17-A	RPL17B;RPL17A	sp|P46990|RL17B_YEAST 60S ribosomal protein L17-B OS=Saccharomyces cerevisiae (strain ATCC 204508 / S288c) OX=559292 GN=RPL17B PE=1 SV=2;sp|P05740|RL17A_YEAST 60S ribosomal protein L17-A OS=Saccharomyces cerevisiae (strain ATCC 204508 / S288c) OX=559292 GN	2	4	4	4	1	4	1	4	1	4	28.8	28.8	28.8	20.551	184	184;184	0	37.883	8.7	28.8	90426000	3966800	86459000	7	12918000	566680	12351000	6				81	1159;1806;2676;4377	True;True;True;True	1277;1991;2934;4838	2378;2379;2380;3756;3757;5492;9099;9100	2676;2677;2678;4265;4266;6265;10416;10417	2678;4265;6265;10416			559292;559292
P05744	P05744	1	1	1	60S ribosomal protein L33-A	RPL33A	sp|P05744|RL33A_YEAST 60S ribosomal protein L33-A OS=Saccharomyces cerevisiae (strain ATCC 204508 / S288c) OX=559292 GN=RPL33A PE=1 SV=3	1	1	1	1	0	1	0	1	0	1	15	15	15	12.154	107	107	0	11.897	0	15	8700000	0	8700000	5	1740000	0	1740000	1				82	1621	TRUE	1786	3376	3833	3833			559292
P54780;P05748	P54780;P05748	1;1	1;1	1;1	60S ribosomal protein L15-B;60S ribosomal protein L15-A	RPL15B;RPL15A	sp|P54780|RL15B_YEAST 60S ribosomal protein L15-B OS=Saccharomyces cerevisiae (strain ATCC 204508 / S288c) OX=559292 GN=RPL15B PE=1 SV=2;sp|P05748|RL15A_YEAST 60S ribosomal protein L15-A OS=Saccharomyces cerevisiae (strain ATCC 204508 / S288c) OX=559292 GN	2	1	1	1	0	1	0	1	0	1	5.9	5.9	5.9	24.422	204	204;204	0.0011136	6.5718	0	5.9	23698000	0	23698000	8	2962300	0	2962300	1				83	4381	TRUE	4842	9105	10422	10422			559292;559292
P05749	P05749	2	2	2	60S ribosomal protein L22-A	RPL22A	sp|P05749|RL22A_YEAST 60S ribosomal protein L22-A OS=Saccharomyces cerevisiae (strain ATCC 204508 / S288c) OX=559292 GN=RPL22A PE=1 SV=3	1	2	2	2	0	2	0	2	0	2	41.3	41.3	41.3	13.693	121	121	0	43.556	0	41.3	60644000	0	60644000	5	12129000	0	12129000	3				84	3675;3972	True;True	4054;4389	7633;7634;8230	8738;8739;9439	8738;9439			559292
P05750	P05750	7	7	7	40S ribosomal protein S3	RPS3	sp|P05750|RS3_YEAST 40S ribosomal protein S3 OS=Saccharomyces cerevisiae (strain ATCC 204508 / S288c) OX=559292 GN=RPS3 PE=1 SV=5	1	7	7	7	3	7	3	7	3	7	38.8	38.8	38.8	26.502	240	240	0	66.661	20	38.8	288170000	12367000	275800000	16	18011000	772910	17238000	12				85	193;741;923;1327;1801;3222;4353	True;True;True;True;True;True;True	214;823;1027;1463;1464;1985;3556;4810	387;388;1538;1539;1930;2763;2764;3741;6653;6654;9044;9045	432;433;1723;1724;1725;2174;3108;3109;4248;7597;7598;10355;10356	433;1725;2174;3108;4248;7597;10356	112	105	559292
P05756	P05756	3	3	3	40S ribosomal protein S13	RPS13	sp|P05756|RS13_YEAST 40S ribosomal protein S13 OS=Saccharomyces cerevisiae (strain ATCC 204508 / S288c) OX=559292 GN=RPS13 PE=1 SV=3	1	3	3	3	0	3	0	3	0	3	20.5	20.5	20.5	17.029	151	151	0	22.565	0	20.5	32805000	0	32805000	9	3645000	0	3645000	2				86	1332;2305;2550	True;True;True	1469;2533;2800	2769;4787;5252	3114;5474;5996	3114;5474;5996			559292
P0CH09;P0CH08;P05759;P0CG63	P0CH09;P0CH08;P05759;P0CG63	2;2;2;2	2;2;2;2	2;2;2;2	Ubiquitin-60S ribosomal protein L40;Ubiquitin;60S ribosomal protein L40;Ubiquitin-40S ribosomal protein S31;Ubiquitin;40S ribosomal protein S31;Polyubiquitin;Ubiquitin	RPL40B;RPL40A;RPS31;UBI4	sp|P0CH09|RL40B_YEAST Ubiquitin-60S ribosomal protein L40 OS=Saccharomyces cerevisiae (strain ATCC 204508 / S288c) OX=559292 GN=RPL40B PE=1 SV=1;sp|P0CH08|RL40A_YEAST Ubiquitin-60S ribosomal protein L40 OS=Saccharomyces cerevisiae (strain ATCC 204508 / S28	4	2	2	2	2	2	2	2	2	2	19.5	19.5	19.5	14.554	128	128;128;152;381	0	35.017	19.5	19.5	228070000	95213000	132860000	6	38012000	15869000	22144000	11				87	854;3736	True;True	951;4121	1776;1777;1778;1779;1780;7750;7751;7752	1995;1996;1997;1998;1999;2000;8876;8877;8878;8879;8880	1996;8876			559292;559292;559292;559292
P06102	P06102	1	1	1	General negative regulator of transcription subunit 3	NOT3	sp|P06102|NOT3_YEAST General negative regulator of transcription subunit 3 OS=Saccharomyces cerevisiae (strain ATCC 204508 / S288c) OX=559292 GN=NOT3 PE=1 SV=2	1	1	1	1	0	1	0	1	0	1	0.8	0.8	0.8	94.402	836	836	0.0010834	6.1473	0	0.8	0	0	0	39	0	0	0	1				88	2376	TRUE	2610	4921	5622	5622			559292
P06105	P06105	3	3	3	Protein SCP160	SCP160	sp|P06105|SC160_YEAST Protein SCP160 OS=Saccharomyces cerevisiae (strain ATCC 204508 / S288c) OX=559292 GN=SCP160 PE=1 SV=3	1	3	3	3	0	3	0	3	0	3	2.8	2.8	2.8	134.81	1222	1222	0	19.405	0	2.8	2680400	0	2680400	72	37227	0	37227	2				89	255;623;2686	True;True;True	285;692;2947	545;1303;5507	620;1459;6280	620;1459;6280			559292
P06106	P06106	3	3	3	Protein MET17;O-acetylhomoserine sulfhydrylase;O-acetylserine sulfhydrylase	MET17	sp|P06106|CYSD_YEAST Homocysteine/cysteine synthase OS=Saccharomyces cerevisiae (strain ATCC 204508 / S288c) OX=559292 GN=MET17 PE=1 SV=3	1	3	3	3	1	3	1	3	1	3	12.4	12.4	12.4	48.671	444	444	0	31.981	3.6	12.4	76545000	4737800	71807000	22	3479300	215350	3263900	4				90	335;1150;1482	True;True;True	374;1266;1635	704;705;2360;3098	817;818;2651;3512	818;2651;3512			559292
P06168	P06168	21	21	21	Ketol-acid reductoisomerase, mitochondrial	ILV5	sp|P06168|ILV5_YEAST Ketol-acid reductoisomerase, mitochondrial OS=Saccharomyces cerevisiae (strain ATCC 204508 / S288c) OX=559292 GN=ILV5 PE=1 SV=1	1	21	21	21	19	20	19	20	19	20	62.5	62.5	62.5	44.368	395	395	0	297.29	59.7	55.7	29628000000	17514000000	12113000000	19	1559300000	921800000	637550000	134				91	17;251;501;526;537;538;804;893;1186;1200;1286;1312;2756;2781;2866;2867;3084;3207;3422;3781;4400	True;True;True;True;True;True;True;True;True;True;True;True;True;True;True;True;True;True;True;True;True	18;280;559;590;602;603;893;994;1305;1324;1325;1419;1447;3047;3073;3168;3169;3407;3540;3778;4169;4865;4866;4867	36;37;529;530;531;532;533;534;535;536;537;538;1060;1061;1062;1109;1110;1111;1112;1113;1114;1115;1116;1117;1118;1119;1120;1140;1141;1142;1143;1144;1145;1146;1147;1668;1870;1871;2430;2464;2465;2466;2467;2468;2469;2470;2471;2472;2473;2474;2475;2476;2648;2649;2650;2729;2730;5696;5697;5698;5699;5700;5749;5750;5751;5752;5753;5930;5931;5932;5933;5934;5935;6374;6375;6376;6377;6378;6626;6627;7097;7861;786…	42;43;597;598;599;600;601;602;603;604;605;606;607;608;609;610;611;612;1195;1196;1197;1246;1247;1248;1249;1250;1251;1252;1253;1254;1255;1256;1257;1258;1259;1260;1261;1262;1263;1264;1265;1266;1267;1268;1269;1289;1290;1291;1292;1293;1294;1295;1296;1297;1873;2107;2108;2109;2732;2768;2769;2770;2771;2772;2773;2774;2775;2776;2777;2778;2779;2780;2781;2973;2974;2975;3073;3074;6496;6497;6498;6499;6500;6501…	42;601;1196;1265;1289;1294;1873;2108;2732;2779;2974;3073;6501;6563;6756;6760;7274;7567;8113;9017;10491	113;114;115;116	264;270;309;312	559292
P06169;P26263;P16467;Q07471	P06169	8;2;2;1	8;2;2;1	8;2;2;1	Pyruvate decarboxylase isozyme 1	PDC1	sp|P06169|PDC1_YEAST Pyruvate decarboxylase isozyme 1 OS=Saccharomyces cerevisiae (strain ATCC 204508 / S288c) OX=559292 GN=PDC1 PE=1 SV=7	4	8	8	8	1	8	1	8	1	8	25.6	25.6	25.6	61.495	563	563;563;563;609	0	74.64	2.7	25.6	472960000	1977700	470990000	28	16892000	70634	16821000	11				92	264;2395;2730;2920;3105;3876;4299;4394	True;True;True;True;True;True;True;True	294;2631;3013;3230;3430;4279;4751;4857	560;4952;5635;6047;6418;6419;8046;8942;8943;9134;9135	637;5654;6427;6894;7327;7328;9228;10241;10242;10456;10457;10458	637;5654;6427;6894;7327;9228;10241;10458	117;118	128;138	559292;559292;559292;559292
P06197	P06197	2	2	2	CDP-diacylglycerol--inositol 3-phosphatidyltransferase	PIS1	sp|P06197|PIS_YEAST CDP-diacylglycerol--inositol 3-phosphatidyltransferase OS=Saccharomyces cerevisiae (strain ATCC 204508 / S288c) OX=559292 GN=PIS1 PE=1 SV=1	1	2	2	2	0	2	0	2	0	2	11.8	11.8	11.8	24.823	220	220	0	12.069	0	11.8	13448000	0	13448000	11	1222600	0	1222600	2				93	2089;2365	True;True	2306;2599	4384;4908	5003;5608	5003;5608	119	78	559292
P06208-2;P06208	P06208-2;P06208	23;23	23;23	15;15	2-isopropylmalate synthase	LEU4	sp|P06208-2|LEU1_YEAST Isoform Cytoplasmic of 2-isopropylmalate synthase OS=Saccharomyces cerevisiae (strain ATCC 204508 / S288c) OX=559292 GN=LEU4;sp|P06208|LEU1_YEAST 2-isopropylmalate synthase OS=Saccharomyces cerevisiae (strain ATCC 204508 / S288c) OX=	2	23	23	15	19	21	19	21	12	14	48.9	48.9	36.3	65.162	589	589;619	0	323.31	43	47.2	4914700000	2462400000	2452300000	29	169470000	84911000	84562000	100				94	122;246;247;296;468;646;710;730;943;944;1197;1198;1244;1837;1959;2635;2894;3428;3973;4311;4318;4319;4358	True;True;True;True;True;True;True;True;True;True;True;True;True;True;True;True;True;True;True;True;True;True;True	134;275;276;329;330;522;716;788;811;812;1050;1051;1320;1321;1322;1371;2026;2153;2154;2893;3200;3201;3785;4390;4765;4772;4773;4774;4815	242;517;518;519;520;521;522;523;617;618;619;620;621;622;623;624;981;982;1341;1342;1343;1344;1470;1471;1472;1473;1521;1522;1523;1524;1983;1984;1985;2458;2459;2460;2461;2557;2558;3817;4059;4060;4061;4062;4063;4064;4065;5421;5422;5985;5986;5987;5988;5989;5990;5991;5992;5993;5994;5995;5996;5997;7108;8231;8232;8962;8963;8971;8972;8973;8974;8975;8976;9052;9053;9054;9055	279;582;583;584;585;586;587;588;589;590;591;711;712;713;714;715;716;717;718;719;720;721;1105;1106;1497;1498;1499;1500;1501;1502;1649;1650;1651;1652;1653;1654;1705;1706;1707;1708;1709;2232;2233;2234;2235;2236;2237;2238;2762;2763;2764;2765;2868;2869;4330;4602;4603;4604;4605;4606;4607;4608;4609;4610;4611;4612;4613;6182;6183;6830;6831;6832;6833;6834;6835;6836;6837;6838;6839;6840;6841;6842;8124;9440;9…	279;584;587;719;1105;1499;1650;1709;2233;2238;2762;2765;2869;4330;4611;6182;6842;8124;9440;10265;10275;10279;10366	120;121;122;123;124	49;132;140;261;408	559292;559292
P06634	P06634	1	1	1	ATP-dependent RNA helicase DED1	DED1	sp|P06634|DED1_YEAST ATP-dependent RNA helicase DED1 OS=Saccharomyces cerevisiae (strain ATCC 204508 / S288c) OX=559292 GN=DED1 PE=1 SV=2	1	1	1	1	0	1	0	1	0	1	3	3	3	65.552	604	604	0.003178	5.6347	0	3	0	0	0	33	0	0	0	1				95	3173	TRUE	3503	6562	7492	7492	125	339	559292
P06738	P06738	1	1	1	Glycogen phosphorylase	GPH1	sp|P06738|PHSG_YEAST Glycogen phosphorylase OS=Saccharomyces cerevisiae (strain ATCC 204508 / S288c) OX=559292 GN=GPH1 PE=1 SV=4	1	1	1	1	1	1	1	1	1	1	1.2	1.2	1.2	103.27	902	902	0.0011274	6.6502	1.2	1.2	6297400	2000300	4297100	52	121100	38466	82637	1				96	4263	TRUE	4707	8826;8827	10113;10114	10114			559292
P06780	P06780	4	4	4	GTP-binding protein RHO1	RHO1	sp|P06780|RHO1_YEAST GTP-binding protein RHO1 OS=Saccharomyces cerevisiae (strain ATCC 204508 / S288c) OX=559292 GN=RHO1 PE=1 SV=3	1	4	4	4	4	4	4	4	4	4	26.8	26.8	26.8	23.152	209	209	0	46.197	26.8	26.8	92971000	49252000	43719000	10	9297100	4925200	4371900	8				97	3047;3263;3636;3975	True;True;True;True	3366;3600;4014;4392	6280;6281;6739;6740;7563;7564;8234;8235	7150;7151;7692;7693;8661;8662;9443;9444	7151;7693;8662;9444			559292
P07143	P07143	7	7	7	Cytochrome c1, heme protein, mitochondrial	CYT1	sp|P07143|CY1_YEAST Cytochrome c1, heme protein, mitochondrial OS=Saccharomyces cerevisiae (strain ATCC 204508 / S288c) OX=559292 GN=CYT1 PE=1 SV=1	1	7	7	7	4	7	4	7	4	7	33.7	33.7	33.7	34.054	309	309	0	114.04	22	33.7	738160000	298530000	439630000	11	67105000	27139000	39966000	41				98	23;609;610;2515;2890;3778;4098	True;True;True;True;True;True;True	24;678;679;2763;3193;3194;4166;4523;4524;4525	45;46;47;1280;1281;1282;1283;5191;5972;5973;7853;7854;7855;7856;7857;8482;8483;8484;8485;8486;8487;8488;8489;8490;8491;8492;8493;8494;8495	51;52;53;54;55;56;57;58;59;60;1435;1436;1437;1438;1439;5934;6811;6812;8999;9000;9001;9002;9003;9004;9005;9725;9726;9727;9728;9729;9730;9731;9732;9733;9734;9735;9736;9737;9738;9739;9740	57;1438;1439;5934;6812;9000;9740	126;127;128	128;233;247	559292
P07149	P07149	7	7	7	Fatty acid synthase subunit beta;3-hydroxyacyl-[acyl-carrier-protein] dehydratase;Enoyl-[acyl-carrier-protein] reductase [NADH];[Acyl-carrier-protein] acetyltransferase;[Acyl-carrier-protein] malonyltransferase;S-acyl fatty acid synthase thioesterase	FAS1	sp|P07149|FAS1_YEAST Fatty acid synthase subunit beta OS=Saccharomyces cerevisiae (strain ATCC 204508 / S288c) OX=559292 GN=FAS1 PE=1 SV=2	1	7	7	7	0	7	0	7	0	7	4.9	4.9	4.9	228.69	2051	2051	0	67.363	0	4.9	57970000	0	57970000	103	562820	0	562820	6				99	479;564;1913;2608;3183;3906;3917	True;True;True;True;True;True;True	534;629;2104;2864;3513;4314;4326	1010;1186;3964;5361;6581;8105;8124	1137;1337;4494;6113;7517;9292;9313	1137;1337;4494;6113;7517;9292;9313	129	930	559292
P07170	P07170	1	1	1	Adenylate kinase	ADK1	sp|P07170|KAD2_YEAST Adenylate kinase OS=Saccharomyces cerevisiae (strain ATCC 204508 / S288c) OX=559292 GN=ADK1 PE=1 SV=2	1	1	1	1	1	0	1	0	1	0	9.5	9.5	9.5	24.254	222	222	0.0062241	5.4922	9.5	0	3701500	3701500	0	16	231350	231350	0	1				100	1638	TRUE	1803	3401	3860	3860	130	155	559292
P07213	P07213	9	9	9	Mitochondrial import receptor subunit TOM70	TOM70	sp|P07213|TOM70_YEAST Mitochondrial import receptor subunit TOM70 OS=Saccharomyces cerevisiae (strain ATCC 204508 / S288c) OX=559292 GN=TOM70 PE=1 SV=2	1	9	9	9	8	8	8	8	8	8	21.4	21.4	21.4	70.122	617	617	0	86.792	18	18.8	445270000	198770000	246500000	33	13493000	6023300	7469700	26				101	222;656;1374;2119;2155;2209;2466;4154;4527	True;True;True;True;True;True;True;True;True	250;726;1514;1515;2338;2376;2432;2711;4585;5007	462;463;464;465;1362;2856;2857;2858;2859;4442;4443;4444;4445;4508;4509;4597;5103;5104;8588;8589;9399;9400	520;521;522;523;524;525;1524;3219;3220;3221;3222;3223;5072;5073;5074;5075;5076;5145;5146;5236;5833;5834;9838;9839;10760;10761	521;1524;3220;5076;5145;5236;5833;9839;10760	131;132;133	369;373;406	559292
P07236	P07236	4	4	4	Threonine--tRNA ligase, mitochondrial	MST1	sp|P07236|SYTM_YEAST Threonine--tRNA ligase, mitochondrial OS=Saccharomyces cerevisiae (strain ATCC 204508 / S288c) OX=559292 GN=MST1 PE=1 SV=2	1	4	4	4	2	3	2	3	2	3	10	10	10	54.091	462	462	0	28.488	4.3	7.4	25450000	13473000	11977000	28	908920	481170	427750	3				102	1066;2158;2283;3710	True;True;True;True	1178;2379;2511;4092	2217;4512;4749;4750;7701	2492;5149;5427;5428;8821	2492;5149;5428;8821			559292
P07245	P07245	2	2	2	C-1-tetrahydrofolate synthase, cytoplasmic;Methylenetetrahydrofolate dehydrogenase;Methenyltetrahydrofolate cyclohydrolase;Formyltetrahydrofolate synthetase	ADE3	sp|P07245|C1TC_YEAST C-1-tetrahydrofolate synthase, cytoplasmic OS=Saccharomyces cerevisiae (strain ATCC 204508 / S288c) OX=559292 GN=ADE3 PE=1 SV=1	1	2	2	2	0	2	0	2	0	2	4.8	4.8	4.8	102.2	946	946	0	23.197	0	4.8	13136000	0	13136000	52	252620	0	252620	1				103	3360;3905	True;True	3708;4313	6963;8104	7953;9291	7953;9291			559292
P07246	P07246	8	7	7	Alcohol dehydrogenase 3, mitochondrial	ADH3	sp|P07246|ADH3_YEAST Alcohol dehydrogenase 3, mitochondrial OS=Saccharomyces cerevisiae (strain ATCC 204508 / S288c) OX=559292 GN=ADH3 PE=1 SV=2	1	8	7	7	7	7	6	6	6	6	27.5	21.9	21.9	40.369	375	375	0	74.166	27.5	25.3	1923200000	1053300000	869940000	22	87418000	47876000	39543000	30				104	478;635;1421;1852;2023;2242;2452;4488	True;True;True;True;True;True;True;False	533;705;1569;2041;2224;2468;2697;4964	1006;1007;1008;1009;1322;2969;2970;3848;3849;4207;4208;4209;4210;4211;4669;5068;5069;5070;5071;5072;5073;9319;9320;9321	1131;1132;1133;1134;1135;1136;1478;3361;3362;4363;4364;4776;4777;4778;4779;4780;4781;4782;4783;5324;5325;5786;5787;5788;5789;5790;5791;5792;5793;5794;5795;10667;10668;10669;10670;10671	1133;1478;3362;4363;4783;5324;5795;10671			559292
P07251	P07251	35	35	35	ATP synthase subunit alpha, mitochondrial	ATP1	sp|P07251|ATPA_YEAST ATP synthase subunit alpha, mitochondrial OS=Saccharomyces cerevisiae (strain ATCC 204508 / S288c) OX=559292 GN=ATP1 PE=1 SV=5	1	35	35	35	34	32	34	32	34	32	64.2	64.2	64.2	58.607	545	545	0	323.31	62.9	59.3	33765000000	18157000000	15609000000	30	1125500000	605220000	520290000	177				105	235;262;314;647;761;768;872;1287;1345;1429;1452;1651;1723;2035;2218;2661;2662;2989;3119;3134;3177;3257;3258;3261;3289;3472;3565;3630;3631;3692;3988;4022;4086;4242;4243	True;True;True;True;True;True;True;True;True;True;True;True;True;True;True;True;True;True;True;True;True;True;True;True;True;True;True;True;True;True;True;True;True;True;True	263;292;349;717;846;853;969;1420;1482;1483;1577;1603;1816;1893;2238;2442;2919;2920;3305;3444;3461;3507;3594;3595;3598;3630;3833;3932;3933;4008;4009;4072;4406;4443;4511;4685;4686	493;557;558;659;660;1345;1346;1347;1573;1582;1583;1813;1814;1815;1816;1817;1818;1819;1820;2651;2652;2653;2654;2655;2656;2657;2658;2659;2660;2661;2662;2663;2664;2665;2666;2667;2668;2669;2670;2671;2672;2673;2674;2798;2799;2800;2983;2984;3027;3028;3029;3030;3420;3587;3588;4239;4240;4241;4242;4616;4617;5467;5468;5469;5470;5471;5472;6173;6174;6457;6458;6486;6487;6488;6570;6725;6726;6727;6728;6729;6730…	556;634;635;769;770;1503;1504;1505;1506;1507;1760;1771;1772;2037;2038;2039;2040;2041;2042;2043;2044;2045;2046;2047;2048;2049;2050;2051;2052;2053;2054;2055;2976;2977;2978;2979;2980;2981;2982;2983;2984;2985;2986;2987;2988;2989;2990;2991;2992;2993;2994;2995;2996;2997;2998;2999;3000;3001;3002;3003;3004;3005;3006;3007;3008;3009;3010;3148;3149;3150;3375;3376;3377;3423;3424;3425;3426;3427;3428;3429;3430…	556;635;770;1503;1760;1771;2040;2977;3150;3376;3428;3880;4072;4821;5257;6239;6244;7032;7373;7405;7501;7679;7683;7687;7768;8224;8486;8649;8653;8783;9474;9552;9682;10066;10069	134;135	99;263	559292
P07253	P07253	2	2	2	Cytochrome B pre-mRNA-processing protein 6	CBP6	sp|P07253|CBP6_YEAST Cytochrome B pre-mRNA-processing protein 6 OS=Saccharomyces cerevisiae (strain ATCC 204508 / S288c) OX=559292 GN=CBP6 PE=1 SV=1	1	2	2	2	1	2	1	2	1	2	9.9	9.9	9.9	18.678	162	162	0	15.106	9.9	9.9	15563000	2900200	12662000	12	1296900	241680	1055200	5				106	1131;2744	True;True	1247;3033	2326;5673;5674;5675	2611;2612;6473;6474;6475	2612;6475	136	91	559292
P07255	P07255	2	2	2	Cytochrome c oxidase subunit 7A	COX9	sp|P07255|COX9_YEAST Cytochrome c oxidase subunit 9, mitochondrial OS=Saccharomyces cerevisiae (strain ATCC 204508 / S288c) OX=559292 GN=COX9 PE=1 SV=2	1	2	2	2	2	1	2	1	2	1	16.9	16.9	16.9	6.9631	59	59	0	15.446	16.9	16.9	45045000	31753000	13292000	3	15015000	10584000	4430700	4				107	734;1168	True;True	816;1286	1528;1529;1530;2395	1713;1714;1715;2694;2695	1713;2695			559292
P07256	P07256	19	19	19	Cytochrome b-c1 complex subunit 1, mitochondrial	COR1	sp|P07256|QCR1_YEAST Cytochrome b-c1 complex subunit 1, mitochondrial OS=Saccharomyces cerevisiae (strain ATCC 204508 / S288c) OX=559292 GN=COR1 PE=1 SV=1	1	19	19	19	16	19	16	19	16	19	55.4	55.4	55.4	50.227	457	457	0	265.21	44.9	55.4	10957000000	4266200000	6690400000	23	476370000	185490000	290890000	79				108	10;227;228;343;421;561;683;1467;2096;2352;2482;2535;2536;2582;2881;2978;3190;3417;4095	True;True;True;True;True;True;True;True;True;True;True;True;True;True;True;True;True;True;True	10;255;256;382;471;626;756;1620;2314;2584;2727;2785;2786;2836;3183;3293;3294;3522;3773;4520	18;471;472;473;474;475;476;720;721;722;723;884;885;886;1181;1182;1410;1411;3066;3067;3068;4398;4399;4400;4401;4882;4883;5128;5228;5229;5230;5231;5232;5313;5314;5315;5316;5953;5954;5955;6150;6151;6152;6153;6154;6600;7087;7088;7089;7090;8474;8475;8476;8477;8478	20;532;533;534;535;536;537;538;834;835;836;837;1004;1005;1006;1007;1331;1332;1576;1577;1578;1579;1580;3473;3474;3475;5019;5020;5021;5022;5023;5024;5579;5580;5860;5972;5973;5974;5975;5976;6060;6061;6062;6063;6064;6065;6066;6784;6785;6786;6787;6788;6789;7006;7007;7008;7009;7010;7539;8103;8104;8105;8106;9706;9707;9708;9709;9710;9711;9712;9713;9714;9715;9716;9717;9718;9719;9720;9721	20;533;534;837;1004;1331;1580;3473;5023;5580;5860;5972;5975;6061;6789;7009;7539;8103;9721	137	339	559292
P07257	P07257	28	28	28	Cytochrome b-c1 complex subunit 2, mitochondrial	QCR2	sp|P07257|QCR2_YEAST Cytochrome b-c1 complex subunit 2, mitochondrial OS=Saccharomyces cerevisiae (strain ATCC 204508 / S288c) OX=559292 GN=QCR2 PE=1 SV=1	1	28	28	28	24	27	24	27	24	27	67.1	67.1	67.1	40.478	368	368	0	291.56	60.3	67.1	10977000000	3439100000	7538100000	21	522720000	163770000	358960000	94				109	445;522;549;550;806;807;842;976;977;1017;1069;1075;1130;1147;1988;2160;2335;2767;2768;3206;3276;3277;3552;3620;4206;4207;4294;4368	True;True;True;True;True;True;True;True;True;True;True;True;True;True;True;True;True;True;True;True;True;True;True;True;True;True;True;True	496;586;614;615;896;897;936;1084;1085;1127;1181;1187;1246;1263;2185;2381;2565;3058;3059;3539;3615;3616;3919;3998;4644;4645;4746;4829	938;1104;1105;1164;1165;1166;1167;1672;1673;1674;1675;1676;1677;1678;1679;1680;1681;1682;1683;1754;1755;2041;2042;2043;2044;2118;2119;2120;2121;2122;2123;2220;2221;2233;2234;2324;2325;2353;2354;2355;2356;2357;4119;4515;4842;4843;5717;5718;5719;5720;5721;5722;6624;6625;6777;6778;6779;6780;6781;7375;7376;7377;7378;7528;7529;7530;7531;8691;8692;8693;8694;8695;8696;8697;8698;8933;8934;9082;9083	1060;1241;1242;1314;1315;1316;1317;1877;1878;1879;1880;1881;1882;1883;1884;1885;1886;1887;1888;1889;1890;1891;1892;1893;1970;1971;1972;2301;2302;2303;2304;2380;2381;2382;2383;2384;2385;2495;2496;2497;2509;2510;2609;2610;2644;2645;2646;2647;2648;4674;5152;5533;5534;6523;6524;6525;6526;6527;6528;6529;7564;7565;7733;7734;7735;7736;7737;8437;8438;8439;8440;8441;8442;8443;8444;8622;8623;8624;8625;8626…	1060;1241;1314;1316;1879;1883;1971;2302;2303;2384;2496;2509;2609;2647;4674;5152;5533;6523;6529;7564;7735;7737;8444;8623;9963;9966;10230;10394			559292
P07259	P07259	5	5	5	Protein URA2;Glutamine-dependent carbamoyl-phosphate synthase;Aspartate carbamoyltransferase	URA2	sp|P07259|PYR1_YEAST Protein URA2 OS=Saccharomyces cerevisiae (strain ATCC 204508 / S288c) OX=559292 GN=URA2 PE=1 SV=5	1	5	5	5	0	5	0	5	0	5	2.5	2.5	2.5	245.04	2214	2214	0	32.163	0	2.5	14169000	0	14169000	123	115190	0	115190	5				110	785;1269;2368;2648;4136	True;True;True;True;True	870;1402;2602;2906;4566	1606;2623;4912;5447;8557	1796;2948;5612;6213;9805	1796;2948;5612;6213;9805			559292
P07262;P39708	P07262	11;5	11;5	11;5	NADP-specific glutamate dehydrogenase 1	GDH1	sp|P07262|DHE4_YEAST NADP-specific glutamate dehydrogenase 1 OS=Saccharomyces cerevisiae (strain ATCC 204508 / S288c) OX=559292 GN=GDH1 PE=1 SV=2	2	11	11	11	0	11	0	11	0	11	33.9	33.9	33.9	49.569	454	454;457	0	122.66	0	33.9	124660000	0	124660000	31	4021400	0	4021400	13				111	22;714;1005;1010;1199;1254;1795;3266;3424;4044;4224	True;True;True;True;True;True;True;True;True;True;True	23;792;1115;1120;1323;1382;1977;1978;3603;3780;4465;4664	44;1482;2100;2107;2462;2463;2584;3722;3723;6745;7100;8375;8732	50;1663;2362;2369;2766;2767;2900;4226;4227;7698;8116;9599;10012	50;1663;2362;2369;2767;2900;4227;7698;8116;9599;10012	138;139;140	341;385;407	559292;559292
P07263-2;P07263	P07263-2;P07263	5;5	5;5	5;5	Histidine--tRNA ligase, mitochondrial	HTS1	sp|P07263-2|SYH_YEAST Isoform Cytoplasmic of Histidine--tRNA ligase, mitochondrial OS=Saccharomyces cerevisiae (strain ATCC 204508 / S288c) OX=559292 GN=HTS1;sp|P07263|SYH_YEAST Histidine--tRNA ligase, mitochondrial OS=Saccharomyces cerevisiae (strain ATCC	2	5	5	5	4	3	4	3	4	3	15.4	15.4	15.4	57.75	526	526;546	0	58.676	12.4	8.9	36407000	22804000	13603000	28	1300200	814420	485830	8				112	715;1481;2327;3275;3559	True;True;True;True;True	793;1634;2556;3614;3926	1483;1484;1485;1486;3096;3097;4825;6776;7391	1664;1665;1666;1667;3510;3511;5514;7732;8460	1666;3511;5514;7732;8460			559292;559292
P07264	P07264	17	17	17	3-isopropylmalate dehydratase	LEU1	sp|P07264|LEUC_YEAST 3-isopropylmalate dehydratase OS=Saccharomyces cerevisiae (strain ATCC 204508 / S288c) OX=559292 GN=LEU1 PE=1 SV=3	1	17	17	17	2	17	2	17	2	17	36.5	36.5	36.5	85.793	779	779	0	190.4	2.4	36.5	492060000	2885300	489170000	40	12301000	72131	12229000	26				113	91;164;409;626;629;750;1458;1508;1639;1740;1962;2172;2736;3298;3379;3706;3981	True;True;True;True;True;True;True;True;True;True;True;True;True;True;True;True;True	103;181;182;459;695;698;699;835;1609;1664;1804;1913;2157;2393;3021;3640;3641;3731;4087;4088;4399	182;328;329;864;1306;1307;1312;1313;1314;1315;1557;3042;3147;3402;3403;3625;4068;4533;4534;5648;6829;6830;7004;7694;7695;7696;8251	210;369;370;983;1462;1463;1468;1469;1470;1471;1744;3446;3571;3861;3862;4122;4616;5170;5171;6444;7794;7795;8003;8813;8814;8815;9461	210;370;983;1462;1471;1744;3446;3571;3862;4122;4616;5171;6444;7794;8003;8815;9461	141;142;143;144;145;146	230;339;427;459;463;545	559292
P07266	P07266	1	1	1	Mitochondrial RNA-splicing protein MRS1	MRS1	sp|P07266|MRS1_YEAST Mitochondrial RNA-splicing protein MRS1 OS=Saccharomyces cerevisiae (strain ATCC 204508 / S288c) OX=559292 GN=MRS1 PE=1 SV=2	1	1	1	1	1	0	1	0	1	0	4.4	4.4	4.4	41.289	363	363	0	6.8927	4.4	0	6783800	6783800	0	22	308350	308350	0	1				114	2742	TRUE	3031	5671	6471	6471			559292
P07267	P07267	5	5	5	Saccharopepsin	PEP4	sp|P07267|CARP_YEAST Saccharopepsin OS=Saccharomyces cerevisiae (strain ATCC 204508 / S288c) OX=559292 GN=PEP4 PE=1 SV=1	1	5	5	5	3	3	3	3	3	3	18.8	18.8	18.8	44.498	405	405	0	59.79	11.9	15.3	68935000	25968000	42967000	15	4595700	1731200	2864500	5				115	927;1996;2093;3043;4529	True;True;True;True;True	1032;2193;2311;3362;5009	1937;4140;4394;6274;6275;9405	2181;4696;5015;7144;7145;10766	2181;4696;5015;7145;10766			559292
P07275	P07275	13	13	13	Delta-1-pyrroline-5-carboxylate dehydrogenase, mitochondrial	PUT2	sp|P07275|PUT2_YEAST Delta-1-pyrroline-5-carboxylate dehydrogenase, mitochondrial OS=Saccharomyces cerevisiae (strain ATCC 204508 / S288c) OX=559292 GN=PUT2 PE=1 SV=2	1	13	13	13	13	9	13	9	13	9	31.8	31.8	31.8	64.434	575	575	0	161.77	31.8	21.4	1072400000	867160000	205250000	27	39719000	32117000	7602000	29				116	174;175;370;803;1106;1402;1965;2787;2811;3537;4041;4355;4486	True;True;True;True;True;True;True;True;True;True;True;True;True	193;194;195;414;892;1219;1548;2161;3080;3110;3902;4462;4812;4962	346;347;348;349;350;774;775;1666;1667;2279;2931;2932;4073;4074;5762;5763;5764;5765;5815;5816;5817;7346;8368;8369;8370;9047;9317	388;389;390;391;392;393;892;893;1871;1872;2557;3316;3317;4622;4623;6572;6573;6574;6575;6576;6577;6632;6633;6634;8403;9591;9592;9593;10358;10665	388;393;893;1872;2557;3317;4622;6577;6634;8403;9593;10358;10665	147	103	559292
P07284	P07284	1	1	1	Serine--tRNA ligase, cytoplasmic	SES1	sp|P07284|SYSC_YEAST Serine--tRNA ligase, cytoplasmic OS=Saccharomyces cerevisiae (strain ATCC 204508 / S288c) OX=559292 GN=SES1 PE=1 SV=2	1	1	1	1	0	1	0	1	0	1	5.4	5.4	5.4	53.309	462	462	0	12.967	0	5.4	16041000	0	16041000	26	616960	0	616960	1				117	3997	TRUE	4416	8279	9490	9490			559292
P07342	P07342	26	26	26	Acetolactate synthase catalytic subunit, mitochondrial	ILV2	sp|P07342|ILVB_YEAST Acetolactate synthase catalytic subunit, mitochondrial OS=Saccharomyces cerevisiae (strain ATCC 204508 / S288c) OX=559292 GN=ILV2 PE=1 SV=1	1	26	26	26	23	21	23	21	23	21	51.7	51.7	51.7	74.936	687	687	0	297.94	39.6	41.2	5019300000	2502500000	2516800000	33	152100000	75833000	76268000	111				118	4;64;253;257;605;918;950;1252;1368;1369;1539;1797;1798;2049;2103;2330;2497;2832;2911;2995;3135;3324;3420;3859;4175;4281	True;True;True;True;True;True;True;True;True;True;True;True;True;True;True;True;True;True;True;True;True;True;True;True;True;True	4;73;74;282;283;287;674;1020;1021;1057;1380;1507;1508;1698;1981;1982;2254;2322;2559;2744;2745;3133;3219;3311;3462;3667;3776;4259;4609;4731	6;7;130;131;132;133;540;541;542;543;548;549;550;1270;1271;1916;1917;1918;1997;1998;1999;2000;2577;2578;2579;2580;2581;2840;2841;2842;2843;2844;2845;3216;3731;3732;3733;3734;3735;3736;3737;3738;4274;4275;4276;4277;4414;4830;5158;5159;5160;5161;5873;5874;6029;6182;6183;6489;6880;7093;7094;8012;8013;8628;8879;8880;8881;8882;8883;8884;8885;8886;8887;8888;8889;8890;8891;8892;8893;8894;8895;8896;8897;8…	6;7;152;153;154;155;614;615;616;617;618;624;625;626;627;1424;1425;2158;2159;2160;2252;2253;2254;2255;2256;2890;2891;2892;2893;2894;2895;2896;2897;3196;3197;3198;3199;3200;3201;3202;3203;3204;3653;3654;4236;4237;4238;4239;4240;4241;4242;4243;4244;4245;4875;4876;4877;4878;4879;4880;4881;4882;4883;5040;5519;5895;5896;5897;5898;6692;6693;6875;7043;7044;7408;7848;8109;8110;9190;9191;9884;10171;10172;1…	7;153;617;627;1424;2158;2256;2897;3196;3200;3653;4236;4245;4876;5040;5519;5896;6692;6875;7044;7408;7848;8109;9190;9884;10175	148;149;150;151;152;153;154;155;156;157	85;101;102;286;351;354;463;502;525;612	559292
P07560	P07560	2	2	2	Ras-related protein SEC4	SEC4	sp|P07560|SEC4_YEAST Ras-related protein SEC4 OS=Saccharomyces cerevisiae (strain ATCC 204508 / S288c) OX=559292 GN=SEC4 PE=1 SV=1	1	2	2	2	2	1	2	1	2	1	15.3	15.3	15.3	23.505	215	215	0	21.343	15.3	8.4	32963000	21388000	11575000	14	2354500	1527700	826790	4				119	1188;3894	True;True	1307;4300	2432;8087;8088	2734;9271;9272;9273	2734;9271	158	94	559292
P07806-2;P07806	P07806-2;P07806	10;10	10;10	10;10	Valine--tRNA ligase, mitochondrial	VAS1	sp|P07806-2|SYV_YEAST Isoform Cytoplasmic of Valine--tRNA ligase, mitochondrial OS=Saccharomyces cerevisiae (strain ATCC 204508 / S288c) OX=559292 GN=VAS1;sp|P07806|SYV_YEAST Valine--tRNA ligase, mitochondrial OS=Saccharomyces cerevisiae (strain ATCC 20450	2	10	10	10	9	6	9	6	9	6	14.1	14.1	14.1	120.12	1058	1058;1104	0	85.425	13.3	9.7	192190000	118770000	73422000	59	3257500	2013100	1244400	19				120	290;473;929;1268;1784;2234;2301;3286;3888;4440	True;True;True;True;True;True;True;True;True;True	323;527;1035;1401;1963;2459;2529;3627;4292;4908	604;605;989;1948;2621;2622;3700;4649;4650;4651;4780;4781;4782;6799;8068;8069;9234	692;693;1113;2194;2944;2945;2946;2947;4201;5293;5294;5295;5467;5468;5469;7761;9251;9252;10569	692;1113;2194;2945;4201;5293;5469;7761;9251;10569			559292;559292
P07884-2;P07884	P07884-2;P07884	1;1	1;1	1;1	tRNA dimethylallyltransferase, mitochondrial	MOD5	sp|P07884-2|MOD5_YEAST Isoform II of tRNA dimethylallyltransferase OS=Saccharomyces cerevisiae (strain ATCC 204508 / S288c) OX=559292 GN=MOD5;sp|P07884|MOD5_YEAST tRNA dimethylallyltransferase OS=Saccharomyces cerevisiae (strain ATCC 204508 / S288c) OX=559	2	1	1	1	1	0	1	0	1	0	2.4	2.4	2.4	49.081	417	417;428	0.0011173	6.6069	2.4	0	974770	974770	0	27	36102	36102	0	1				121	3515	TRUE	3880	7308	8359	8359			559292;559292
P08067	P08067	12	12	12	Cytochrome b-c1 complex subunit Rieske, mitochondrial	RIP1	sp|P08067|UCRI_YEAST Cytochrome b-c1 complex subunit Rieske, mitochondrial OS=Saccharomyces cerevisiae (strain ATCC 204508 / S288c) OX=559292 GN=RIP1 PE=1 SV=1	1	12	12	12	10	12	10	12	10	12	47.9	47.9	47.9	23.365	215	215	0	134.74	47	47.9	3595700000	1105900000	2489800000	10	359570000	110590000	248980000	38				122	1361;1362;1524;1991;1992;3566;3805;3806;3807;3816;3980;4328	True;True;True;True;True;True;True;True;True;True;True;True	1500;1501;1682;2188;2189;3934;3935;4196;4197;4198;4199;4200;4201;4210;4398;4784	2826;2827;2828;3187;4126;4127;4128;4129;4130;7414;7415;7416;7417;7418;7419;7420;7907;7908;7909;7910;7911;7912;7913;7914;7915;7916;7917;7918;7919;7937;7938;8249;8250;8988;8989	3178;3179;3180;3617;4682;4683;4684;4685;4686;8489;8490;8491;8492;8493;8494;8495;9064;9065;9066;9067;9068;9069;9070;9071;9072;9073;9074;9075;9076;9077;9078;9079;9080;9081;9104;9105;9459;9460;10291;10292	3178;3180;3617;4683;4686;8491;9067;9075;9081;9104;9459;10291	159;160;161	82;91;134	559292
P08417	P08417	17	17	17	Fumarate hydratase, mitochondrial	FUM1	sp|P08417|FUMH_YEAST Fumarate hydratase, mitochondrial OS=Saccharomyces cerevisiae (strain ATCC 204508 / S288c) OX=559292 GN=FUM1 PE=1 SV=2	1	17	17	17	15	13	15	13	15	13	43.9	43.9	43.9	53.151	488	488	0	189.73	43.9	36.5	4310100000	2726500000	1583600000	24	179590000	113600000	65984000	60				123	113;139;140;361;666;836;2054;2149;2320;2723;3269;3442;3652;3653;3707;3771;3772	True;True;True;True;True;True;True;True;True;True;True;True;True;True;True;True;True	125;153;154;155;404;405;736;737;928;929;2259;2370;2549;3001;3002;3606;3801;3802;4030;4031;4089;4159;4160	228;274;275;276;759;760;761;762;763;1379;1380;1381;1739;1740;1741;1742;1743;1744;4289;4290;4496;4497;4498;4499;4813;4814;5609;5610;5611;5612;6749;7138;7139;7140;7141;7587;7588;7589;7590;7591;7592;7593;7594;7697;7842;7843;7844;7845	265;312;313;314;877;878;879;880;881;1543;1544;1545;1954;1955;1956;1957;1958;1959;1960;4901;4902;5130;5131;5132;5133;5134;5135;5136;5502;5503;6395;6396;6397;6398;6399;6400;6401;7702;8156;8157;8158;8159;8160;8685;8686;8687;8688;8689;8690;8691;8692;8693;8694;8695;8816;8985;8986;8987;8988;8989;8990;8991	265;312;313;878;1543;1958;4901;5135;5503;6398;7702;8156;8686;8695;8816;8986;8990	162;163;164;165;166;167	66;130;335;346;432;484	559292
P08425	P08425	3	3	3	Phenylalanine--tRNA ligase, mitochondrial	MSF1	sp|P08425|SYFM_YEAST Phenylalanine--tRNA ligase, mitochondrial OS=Saccharomyces cerevisiae (strain ATCC 204508 / S288c) OX=559292 GN=MSF1 PE=1 SV=3	1	3	3	3	3	1	3	1	3	1	9.6	9.6	9.6	54.828	469	469	0	30.267	9.6	2.3	36252000	24322000	11930000	25	1450100	972880	477200	4				124	2885;3054;3343	True;True;True	3188;3373;3687	5963;6291;6916;6917	6798;7163;7887;7888	6798;7163;7888	168	231	559292
P08431	P08431	6	6	6	Galactose-1-phosphate uridylyltransferase	GAL7	sp|P08431|GAL7_YEAST Galactose-1-phosphate uridylyltransferase OS=Saccharomyces cerevisiae (strain ATCC 204508 / S288c) OX=559292 GN=GAL7 PE=1 SV=4	1	6	6	6	0	6	0	6	0	6	24.3	24.3	24.3	42.385	366	366	0	44.844	0	24.3	61211000	0	61211000	19	3221700	0	3221700	6				125	1980;2855;3250;3618;4378;4475	True;True;True;True;True;True	2177;3156;3587;3996;4839;4950	4102;5909;6710;7525;9101;9296	4652;6731;7658;8619;10418;10639	4652;6731;7658;8619;10418;10639			559292
P08456	P08456	1	1	1	CDP-diacylglycerol--serine O-phosphatidyltransferase	CHO1	sp|P08456|PSS_YEAST CDP-diacylglycerol--serine O-phosphatidyltransferase OS=Saccharomyces cerevisiae (strain ATCC 204508 / S288c) OX=559292 GN=CHO1 PE=1 SV=3	1	1	1	1	0	1	0	1	0	1	3.6	3.6	3.6	30.804	276	276	0	7.3439	0	3.6	7159200	0	7159200	10	715920	0	715920	1				126	1073	TRUE	1185	2230	2506	2506			559292
P08466	P08466	7	7	7	Mitochondrial nuclease	NUC1	sp|P08466|NUC1_YEAST Mitochondrial nuclease OS=Saccharomyces cerevisiae (strain ATCC 204508 / S288c) OX=559292 GN=NUC1 PE=1 SV=1	1	7	7	7	1	7	1	7	1	7	38.3	38.3	38.3	37.209	329	329	0	63.315	2.7	38.3	132440000	1441400	131000000	18	7357600	80078	7277500	8				127	621;892;1118;1533;2322;2568;4158	True;True;True;True;True;True;True	690;993;1231;1692;2551;2820;4591	1301;1868;1869;2299;3203;3204;4816;5286;8601	1457;2105;2106;2577;3638;3639;5505;6032;9854	1457;2105;2577;3638;5505;6032;9854	169;170	152;161	559292
P08525	P08525	1	1	1	Cytochrome b-c1 complex subunit 8	QCR8	sp|P08525|QCR8_YEAST Cytochrome b-c1 complex subunit 8, mitochondrial OS=Saccharomyces cerevisiae (strain ATCC 204508 / S288c) OX=559292 GN=QCR8 PE=1 SV=2	1	1	1	1	1	1	1	1	1	1	16	16	16	10.974	94	94	0	21.371	16	16	449880000	230290000	219590000	6	74980000	38382000	36598000	4				128	3007	TRUE	3323	6199;6200;6201;6202	7060;7061;7062;7063	7061			559292
P08593	P08593	2	2	2	Protein MSS18	MSS18	sp|P08593|MSS18_YEAST Protein MSS18 OS=Saccharomyces cerevisiae (strain ATCC 204508 / S288c) OX=559292 GN=MSS18 PE=1 SV=1	1	2	2	2	2	1	2	1	2	1	9.3	9.3	9.3	30.957	268	268	0	17.058	9.3	4.5	15997000	10590000	5406800	20	799840	529500	270340	3				129	1890;3279	True;True	2081;3618	3921;3922;6783	4449;4450;7739	4449;7739			559292
P08679	P08679	2	1	1	Citrate synthase, peroxisomal	CIT2	sp|P08679|CISY2_YEAST Citrate synthase, peroxisomal OS=Saccharomyces cerevisiae (strain ATCC 204508 / S288c) OX=559292 GN=CIT2 PE=1 SV=1	1	2	1	1	2	2	1	1	1	1	8.3	3.9	3.9	51.413	460	460	0.0021413	5.8246	8.3	8.3	20271000	8866700	11405000	24	844640	369450	475190	2				130	510;2640	False;True	571;572;2898	1080;1081;1082;1083;5432;5433	1215;1216;1217;1218;1219;1220;6197;6198	1215;6197	48	158	559292
P09232	P09232	3	3	3	Cerevisin	PRB1	sp|P09232|PRTB_YEAST Cerevisin OS=Saccharomyces cerevisiae (strain ATCC 204508 / S288c) OX=559292 GN=PRB1 PE=1 SV=1	1	3	3	3	3	2	3	2	3	2	5.2	5.2	5.2	69.621	635	635	0	20.985	5.2	4.6	19431000	12312000	7118600	24	809610	513000	296610	4				131	147;1432;1433	True;True;True	163;1580;1581	289;290;2989;2990;2991	328;329;3382;3383;3384	329;3382;3384			559292
P09436	P09436	1	1	1	Isoleucine--tRNA ligase, cytoplasmic	ILS1	sp|P09436|SYIC_YEAST Isoleucine--tRNA ligase, cytoplasmic OS=Saccharomyces cerevisiae (strain ATCC 204508 / S288c) OX=559292 GN=ILS1 PE=1 SV=1	1	1	1	1	0	1	0	1	0	1	1.6	1.6	1.6	122.98	1072	1072	0.0021345	5.7484	0	1.6	0	0	0	62	0	0	0	1				132	913	TRUE	1015	1906	2148	2148			559292
P09440	P09440	29	29	29	C-1-tetrahydrofolate synthase, mitochondrial;Methylenetetrahydrofolate dehydrogenase;Methenyltetrahydrofolate cyclohydrolase;Formyltetrahydrofolate synthetase	MIS1	sp|P09440|C1TM_YEAST C-1-tetrahydrofolate synthase, mitochondrial OS=Saccharomyces cerevisiae (strain ATCC 204508 / S288c) OX=559292 GN=MIS1 PE=1 SV=1	1	29	29	29	22	27	22	27	22	27	37.3	37.3	37.3	106.22	975	975	0	263.49	28.6	35.2	1491400000	510650000	980770000	54	27619000	9456400	18162000	59				133	20;679;680;919;970;971;1192;1193;1496;1497;1710;2355;2441;2442;2465;2611;2612;2758;2819;3065;3090;3176;3529;3531;3562;3563;3661;3853;4511	True;True;True;True;True;True;True;True;True;True;True;True;True;True;True;True;True;True;True;True;True;True;True;True;True;True;True;True;True	21;751;752;1022;1078;1079;1315;1316;1650;1651;1877;2588;2685;2686;2710;2867;2868;3049;3119;3386;3413;3506;3894;3896;3929;3930;4039;4252;4990	41;1404;1405;1919;1920;2030;2031;2032;2033;2034;2448;2449;2450;2451;2452;3121;3122;3123;3530;3531;4895;5047;5048;5049;5050;5101;5102;5366;5367;5368;5369;5702;5703;5704;5841;5842;5843;6316;6317;6386;6387;6567;6568;6569;7330;7333;7334;7396;7397;7398;7399;7612;7613;8004;9366;9367	47;1568;1569;2161;2162;2289;2290;2291;2292;2293;2752;2753;2754;2755;2756;3538;3539;3540;3541;3542;4005;4006;5595;5762;5763;5764;5765;5831;5832;6118;6119;6120;6121;6507;6508;6509;6510;6660;6661;6662;7194;7195;7289;7290;7291;7292;7498;7499;7500;8383;8386;8387;8466;8467;8468;8469;8715;8716;9182;10725;10726	47;1568;1569;2162;2290;2291;2755;2756;3538;3542;4005;5595;5762;5765;5831;6118;6121;6509;6660;7195;7292;7499;8383;8386;8466;8468;8716;9182;10726	171;172;173;174	307;311;419;716	559292
P09457	P09457	10	10	10	ATP synthase subunit 5, mitochondrial	ATP5	sp|P09457|ATPO_YEAST ATP synthase subunit 5, mitochondrial OS=Saccharomyces cerevisiae (strain ATCC 204508 / S288c) OX=559292 GN=ATP5 PE=1 SV=1	1	10	10	10	8	10	8	10	8	10	51.4	51.4	51.4	22.814	212	212	0	93.439	45.8	51.4	2419000000	1502300000	916700000	12	201580000	125190000	76392000	35				134	555;1255;1568;2213;2247;2248;2856;2937;2939;3436	True;True;True;True;True;True;True;True;True;True	620;1383;1729;2436;2473;2474;3157;3247;3250;3793	1173;2585;2586;3271;3272;3273;3274;4605;4606;4607;4675;4676;4677;4678;4679;4680;4681;4682;4683;4684;4685;4686;4687;4688;4689;5910;5911;6070;6071;6076;7122;7123;7124;7125	1323;2901;2902;3712;3713;3714;3715;3716;5245;5246;5247;5332;5333;5334;5335;5336;5337;5338;5339;5340;5341;5342;5343;5344;5345;5346;5347;5348;5349;5350;5351;6732;6733;6923;6924;6929;8138;8139;8140;8141;8142	1323;2901;3713;5246;5340;5349;6732;6923;6929;8139			559292
P09624	P09624	22	22	22	Dihydrolipoyl dehydrogenase, mitochondrial	LPD1	sp|P09624|DLDH_YEAST Dihydrolipoyl dehydrogenase, mitochondrial OS=Saccharomyces cerevisiae (strain ATCC 204508 / S288c) OX=559292 GN=LPD1 PE=1 SV=1	1	22	22	22	20	18	20	18	20	18	55.7	55.7	55.7	54.009	499	499	0	296.52	49.7	48.7	3888600000	1533000000	2355600000	28	138880000	54749000	84130000	87				135	28;29;53;1275;1816;1927;2245;2581;2619;2777;2821;2979;3121;3122;3237;3357;3685;3794;3950;4230;4239;4265	True;True;True;True;True;True;True;True;True;True;True;True;True;True;True;True;True;True;True;True;True;True	32;33;61;62;1408;2002;2118;2471;2835;2875;3068;3121;3295;3446;3447;3572;3705;4064;4065;4185;4365;4671;4680;4681;4709;4710	61;62;106;107;108;109;110;2631;2632;3773;3989;4672;4673;5312;5381;5382;5737;5738;5739;5740;5846;5847;5848;5849;6155;6156;6460;6461;6462;6463;6680;6681;6682;6953;6954;6955;6956;7652;7653;7654;7655;7656;7657;7658;7659;7888;7889;7890;7891;7892;8189;8743;8744;8745;8746;8747;8748;8749;8750;8751;8766;8767;8768;8769;8770;8771;8772;8773;8774;8829;8830;8831;8832;8833	74;75;127;128;129;130;131;132;2956;2957;4285;4521;4522;5328;5329;5330;6059;6135;6136;6137;6138;6544;6545;6546;6547;6665;6666;6667;6668;7011;7012;7375;7376;7377;7378;7625;7626;7627;7935;7936;7937;7938;7939;7940;8765;8766;8767;8768;8769;8770;8771;8772;8773;8774;8775;8776;9043;9044;9045;9046;9047;9392;10024;10025;10026;10027;10028;10029;10030;10031;10032;10033;10048;10049;10050;10051;10052;10053;100…	74;75;128;2957;4285;4522;5328;6059;6138;6545;6666;7011;7376;7378;7625;7937;8775;9046;9392;10028;10058;10122	175;176;177;178;179	219;243;352;367;384	559292
P09938	P09938	1	1	1	Ribonucleoside-diphosphate reductase small chain 1	RNR2	sp|P09938|RIR2_YEAST Ribonucleoside-diphosphate reductase small chain 1 OS=Saccharomyces cerevisiae (strain ATCC 204508 / S288c) OX=559292 GN=RNR2 PE=1 SV=2	1	1	1	1	0	1	0	1	0	1	2.8	2.8	2.8	46.147	399	399	0	6.9493	0	2.8	2598600	0	2598600	19	136770	0	136770	1				136	1928	TRUE	2119	3990	4523	4523			559292
P09950	P09950	8	8	8	5-aminolevulinate synthase, mitochondrial	HEM1	sp|P09950|HEM1_YEAST 5-aminolevulinate synthase, mitochondrial OS=Saccharomyces cerevisiae (strain ATCC 204508 / S288c) OX=559292 GN=HEM1 PE=1 SV=1	1	8	8	8	2	8	2	8	2	8	25.7	25.7	25.7	59.362	548	548	0	61.788	5.1	25.7	240920000	15336000	225580000	22	10951000	697090	10254000	11				137	73;625;1521;2701;2809;3097;3328;3891	True;True;True;True;True;True;True;True	83;694;1679;2970;3107;3422;3672;4295	150;1305;3181;3182;3183;5556;5807;6404;6893;6894;8076;8077	175;1461;3611;3612;3613;6335;6622;7310;7861;7862;7863;9259;9260	175;1461;3612;6335;6622;7310;7861;9259	180;181;182;183	197;212;325;330	559292
Q3E792;P0C0T4	Q3E792;P0C0T4	1;1	1;1	1;1	40S ribosomal protein S25-A;40S ribosomal protein S25-B	RPS25A;RPS25B	sp|Q3E792|RS25A_YEAST 40S ribosomal protein S25-A OS=Saccharomyces cerevisiae (strain ATCC 204508 / S288c) OX=559292 GN=RPS25A PE=1 SV=1;sp|P0C0T4|RS25B_YEAST 40S ribosomal protein S25-B OS=Saccharomyces cerevisiae (strain ATCC 204508 / S288c) OX=559292 GN	2	1	1	1	0	1	0	1	0	1	9.3	9.3	9.3	12.039	108	108;108	0	7.925	0	9.3	21643000	0	21643000	4	5410900	0	5410900	1				138	4515	TRUE	4995	9379	10738	10738			559292;559292
Q3E754;P0C0V8	Q3E754;P0C0V8	1;1	1;1	1;1	40S ribosomal protein S21-B;40S ribosomal protein S21-A	RPS21B;RPS21A	sp|Q3E754|RS21B_YEAST 40S ribosomal protein S21-B OS=Saccharomyces cerevisiae (strain ATCC 204508 / S288c) OX=559292 GN=RPS21B PE=1 SV=1;sp|P0C0V8|RS21A_YEAST 40S ribosomal protein S21-A OS=Saccharomyces cerevisiae (strain ATCC 204508 / S288c) OX=559292 GN	2	1	1	1	0	1	0	1	0	1	14.9	14.9	14.9	9.7597	87	87;87	0.0011148	6.5908	0	14.9	2425900	0	2425900	6	404310	0	404310	2				139	38	TRUE	43	74	87;88	88			559292;559292
Q3E7Y3;P0C0W1	Q3E7Y3;P0C0W1	2;2	2;2	2;2	40S ribosomal protein S22-B;40S ribosomal protein S22-A	RPS22B;RPS22A	sp|Q3E7Y3|RS22B_YEAST 40S ribosomal protein S22-B OS=Saccharomyces cerevisiae (strain ATCC 204508 / S288c) OX=559292 GN=RPS22B PE=1 SV=3;sp|P0C0W1|RS22A_YEAST 40S ribosomal protein S22-A OS=Saccharomyces cerevisiae (strain ATCC 204508 / S288c) OX=559292 GN	2	2	2	2	1	2	1	2	1	2	16.9	16.9	16.9	14.626	130	130;130	0	14.076	6.2	16.9	14070000	2310900	11759000	7	2010000	330120	1679800	5				140	1487;1931	True;True	1640;2122	3105;3996;3997	3520;3521;4530;4531;4532	3521;4532			559292;559292
Q3E757;P0C0W9	Q3E757;P0C0W9	1;1	1;1	1;1	60S ribosomal protein L11-B;60S ribosomal protein L11-A	RPL11B;RPL11A	sp|Q3E757|RL11B_YEAST 60S ribosomal protein L11-B OS=Saccharomyces cerevisiae (strain ATCC 204508 / S288c) OX=559292 GN=RPL11B PE=1 SV=3;sp|P0C0W9|RL11A_YEAST 60S ribosomal protein L11-A OS=Saccharomyces cerevisiae (strain ATCC 204508 / S288c) OX=559292 GN	2	1	1	1	1	1	1	1	1	1	7.5	7.5	7.5	19.749	174	174;174	0	11.2	7.5	7.5	25841000	3826000	22015000	9	2871200	425120	2446100	2				141	2628	TRUE	2886	5408;5409	6169;6170	6170			559292;559292
P0C2H7;P0C2H6	P0C2H7;P0C2H6	3;3	3;3	3;3	60S ribosomal protein L27-B;60S ribosomal protein L27-A	RPL27B;RPL27A	sp|P0C2H7|RL27B_YEAST 60S ribosomal protein L27-B OS=Saccharomyces cerevisiae (strain ATCC 204508 / S288c) OX=559292 GN=RPL27B PE=1 SV=1;sp|P0C2H6|RL27A_YEAST 60S ribosomal protein L27-A OS=Saccharomyces cerevisiae (strain ATCC 204508 / S288c) OX=559292 GN	2	3	3	3	0	3	0	3	0	3	27.2	27.2	27.2	15.505	136	136;136	0	19.313	0	27.2	20152000	0	20152000	6	3358700	0	3358700	2				142	3365;3597;4500	True;True;True	3713;3974;4977	6976;7494;9336	7972;8585;10686	7972;8585;10686			559292;559292
P0CE11;P40107	P0CE11;P40107	1;1	1;1	1;1	Probable GDP-mannose transporter 2;GDP-mannose transporter 1	HVG1;VRG4	sp|P0CE11|GMT2_YEAST Probable GDP-mannose transporter 2 OS=Saccharomyces cerevisiae (strain ATCC 204508 / S288c) OX=559292 GN=HVG1 PE=3 SV=1;sp|P40107|GMT1_YEAST GDP-mannose transporter 1 OS=Saccharomyces cerevisiae (strain ATCC 204508 / S288c) OX=559292 G	2	1	1	1	1	1	1	1	1	1	6	6	6	27.687	249	249;337	0	7.0713	6	6	3742200	1847700	1894500	9	415800	205300	210500	2				143	4233	TRUE	4674	8754;8755	10036;10037	10036			559292;559292
P0CS90;P39987	P0CS90	38;6	38;6	38;6	Heat shock protein SSC1, mitochondrial	SSC1	sp|P0CS90|HSP77_YEAST Import motor subunit, mitochondrial OS=Saccharomyces cerevisiae (strain ATCC 204508 / S288c) OX=559292 GN=SSC1 PE=1 SV=1	2	38	38	38	37	33	37	33	37	33	57.5	57.5	57.5	70.627	654	654;644	0	323.31	53.5	55.5	17774000000	8615900000	9158100000	31	573350000	277930000	295420000	170				144	44;45;156;181;256;302;382;383;484;568;569;857;1034;1035;1378;1531;1692;2060;2210;2298;2614;2702;2703;2770;3032;3033;3039;3203;3251;3511;3556;3654;3864;4180;4181;4183;4184;4275	True;True;True;True;True;True;True;True;True;True;True;True;True;True;True;True;True;True;True;True;True;True;True;True;True;True;True;True;True;True;True;True;True;True;True;True;True;True	52;53;173;202;286;336;337;428;429;430;540;633;634;635;954;1146;1147;1520;1690;1859;2267;2433;2526;2870;2971;2972;2973;3061;3351;3352;3358;3536;3588;3875;3923;4032;4264;4614;4615;4617;4618;4619;4725	88;89;90;91;92;307;308;363;364;546;547;631;632;633;802;803;804;805;806;807;808;809;810;1025;1026;1193;1194;1195;1196;1197;1198;1199;1200;1201;1202;1203;1783;1784;1785;2160;2161;2162;2163;2164;2165;2166;2865;2866;2867;2868;3199;3200;3497;3498;4306;4307;4308;4309;4598;4599;4776;4777;5372;5373;5557;5558;5559;5560;5561;5562;5563;5564;5565;5566;5567;5568;5724;5725;5726;6256;6257;6258;6259;6267;6268;66…	103;104;105;106;107;108;109;110;111;347;348;406;407;408;621;622;623;728;729;730;920;921;922;923;924;925;926;927;928;1154;1155;1344;1345;1346;1347;1348;1349;1350;1351;1352;1353;1354;1355;1356;2003;2004;2005;2006;2427;2428;2429;2430;2431;2432;2433;2434;2435;2436;2437;2438;2439;3229;3230;3231;3232;3634;3635;3971;3972;4922;4923;4924;4925;5237;5238;5460;5461;5462;5463;5464;6124;6125;6336;6337;6338;633…	103;106;347;407;622;730;922;927;1155;1354;1356;2004;2435;2438;3229;3635;3972;4923;5238;5460;6124;6336;6352;6531;7126;7128;7138;7559;7659;8326;8455;8696;9199;9892;9894;9905;9913;10154	184;185;186;187;188	47;151;280;366;538	559292;559292
P0CX24;P0CX23	P0CX24;P0CX23	3;3	3;3	3;3	60S ribosomal protein L20-B;60S ribosomal protein L20-A	RPL20B;RPL20A	sp|P0CX24|RL20B_YEAST 60S ribosomal protein L20-B OS=Saccharomyces cerevisiae (strain ATCC 204508 / S288c) OX=559292 GN=RPL20B PE=1 SV=1;sp|P0CX23|RL20A_YEAST 60S ribosomal protein L20-A OS=Saccharomyces cerevisiae (strain ATCC 204508 / S288c) OX=559292 GN	2	3	3	3	2	3	2	3	2	3	24.4	24.4	24.4	20.437	172	172;172	0	22.082	16.3	24.4	26074000	4435100	21639000	8	3259200	554380	2704800	6				145	277;1631;3918	True;True;True	310;1796;4327;4328	584;585;3393;3394;8125;8126	667;668;669;3852;3853;9314;9315	669;3853;9315	189	110	559292;559292
P0CX26;P0CX25	P0CX26;P0CX25	1;1	1;1	1;1	60S ribosomal protein L43-B;60S ribosomal protein L43-A	RPL43B;RPL43A	sp|P0CX26|RL43B_YEAST 60S ribosomal protein L43-B OS=Saccharomyces cerevisiae (strain ATCC 204508 / S288c) OX=559292 GN=RPL43B PE=1 SV=1;sp|P0CX25|RL43A_YEAST 60S ribosomal protein L43-A OS=Saccharomyces cerevisiae (strain ATCC 204508 / S288c) OX=559292 GN	2	1	1	1	0	1	0	1	0	1	19.6	19.6	19.6	10.091	92	92;92	0	9.7384	0	19.6	17326000	0	17326000	4	4331500	0	4331500	2				146	3877	TRUE	4280	8047;8048	9229;9230	9230			559292;559292
P0CX32;P0CX31	P0CX32;P0CX31	1;1	1;1	1;1	40S ribosomal protein S24-B;40S ribosomal protein S24-A	RPS24B;RPS24A	sp|P0CX32|RS24B_YEAST 40S ribosomal protein S24-B OS=Saccharomyces cerevisiae (strain ATCC 204508 / S288c) OX=559292 GN=RPS24B PE=1 SV=1;sp|P0CX31|RS24A_YEAST 40S ribosomal protein S24-A OS=Saccharomyces cerevisiae (strain ATCC 204508 / S288c) OX=559292 GN	2	1	1	1	1	1	1	1	1	1	11.1	11.1	11.1	15.329	135	135;135	0	11.965	11.1	11.1	47148000	4785400	42362000	6	7858000	797570	7060400	2				147	3580	TRUE	3953	7454;7455	8537;8538	8538			559292;559292
P0CX34;P0CX33	P0CX34;P0CX33	1;1	1;1	1;1	40S ribosomal protein S30-B;40S ribosomal protein S30-A	RPS30B;RPS30A	sp|P0CX34|RS30B_YEAST 40S ribosomal protein S30-B OS=Saccharomyces cerevisiae (strain ATCC 204508 / S288c) OX=559292 GN=RPS30B PE=1 SV=1;sp|P0CX33|RS30A_YEAST 40S ribosomal protein S30-A OS=Saccharomyces cerevisiae (strain ATCC 204508 / S288c) OX=559292 GN	2	1	1	1	0	1	0	1	0	1	15.9	15.9	15.9	7.1184	63	63;63	0.0011038	6.5386	0	15.9	2281800	0	2281800	3	760610	0	760610	1				148	1157	TRUE	1274	2373	2668	2668			559292;559292
P0CX36;P0CX35	P0CX36;P0CX35	2;2	2;2	2;2	40S ribosomal protein S4-B;40S ribosomal protein S4-A	RPS4B;RPS4A	sp|P0CX36|RS4B_YEAST 40S ribosomal protein S4-B OS=Saccharomyces cerevisiae (strain ATCC 204508 / S288c) OX=559292 GN=RPS4B PE=1 SV=1;sp|P0CX35|RS4A_YEAST 40S ribosomal protein S4-A OS=Saccharomyces cerevisiae (strain ATCC 204508 / S288c) OX=559292 GN=RPS4	2	2	2	2	1	2	1	2	1	2	15.3	15.3	15.3	29.41	261	261;261	0	25.711	7.3	15.3	99119000	17960000	81160000	16	6195000	1122500	5072500	3				149	1460;2426	True;True	1612;2669	3047;5016;5017	3451;5730;5731	3451;5731			559292;559292
P0CX38;P0CX37	P0CX38;P0CX37	1;1	1;1	1;1	40S ribosomal protein S6-B;40S ribosomal protein S6-A	RPS6B;RPS6A	sp|P0CX38|RS6B_YEAST 40S ribosomal protein S6-B OS=Saccharomyces cerevisiae (strain ATCC 204508 / S288c) OX=559292 GN=RPS6B PE=1 SV=1;sp|P0CX37|RS6A_YEAST 40S ribosomal protein S6-A OS=Saccharomyces cerevisiae (strain ATCC 204508 / S288c) OX=559292 GN=RPS6	2	1	1	1	0	1	0	1	0	1	5.1	5.1	5.1	26.996	236	236;236	0	9.0364	0	5.1	3116000	0	3116000	8	389500	0	389500	1				150	622	TRUE	691	1302	1458	1458			559292;559292
P0CX40;P0CX39	P0CX40;P0CX39	5;5	5;5	5;5	40S ribosomal protein S8-B;40S ribosomal protein S8-A	RPS8B;RPS8A	sp|P0CX40|RS8B_YEAST 40S ribosomal protein S8-B OS=Saccharomyces cerevisiae (strain ATCC 204508 / S288c) OX=559292 GN=RPS8B PE=1 SV=1;sp|P0CX39|RS8A_YEAST 40S ribosomal protein S8-A OS=Saccharomyces cerevisiae (strain ATCC 204508 / S288c) OX=559292 GN=RPS8	2	5	5	5	1	5	1	5	1	5	30.5	30.5	30.5	22.489	200	200;200	0	40.322	6.5	30.5	81046000	1578800	79467000	8	10131000	197350	9933400	7				151	19;1554;1628;2659;3193	True;True;True;True;True	20;1713;1793;2917;3525	40;3240;3386;3387;3388;5464;6604	46;3678;3845;3846;3847;6234;7543	46;3678;3846;6234;7543			559292;559292
P0CX42;P0CX41	P0CX42;P0CX41	3;3	3;3	3;3	60S ribosomal protein L23-B;60S ribosomal protein L23-A	RPL23B;RPL23A	sp|P0CX42|RL23B_YEAST 60S ribosomal protein L23-B OS=Saccharomyces cerevisiae (strain ATCC 204508 / S288c) OX=559292 GN=RPL23B PE=1 SV=1;sp|P0CX41|RL23A_YEAST 60S ribosomal protein L23-A OS=Saccharomyces cerevisiae (strain ATCC 204508 / S288c) OX=559292 GN	2	3	3	3	1	3	1	3	1	3	31.4	31.4	31.4	14.473	137	137;137	0	31.925	10.9	31.4	64163000	2926600	61236000	9	7129200	325180	6804000	7				152	1879;2440;2889	True;True;True	2069;2683;2684;3192	3895;3896;5043;5044;5045;5046;5971	4419;4420;5758;5759;5760;5761;6810	4419;5760;6810	190;191;192	23;57;59	559292;559292
P0CX44;P0CX43	P0CX44;P0CX43	2;2	2;2	2;2	60S ribosomal protein L1-B;60S ribosomal protein L1-A	RPL1B;RPL1A	sp|P0CX44|RL1B_YEAST 60S ribosomal protein L1-B OS=Saccharomyces cerevisiae (strain ATCC 204508 / S288c) OX=559292 GN=RPL1B PE=1 SV=1;sp|P0CX43|RL1A_YEAST 60S ribosomal protein L1-A OS=Saccharomyces cerevisiae (strain ATCC 204508 / S288c) OX=559292 GN=RPL1	2	2	2	2	0	2	0	2	0	2	6	6	6	24.485	217	217;217	0	18.391	0	6	36847000	0	36847000	9	4094100	0	4094100	3				153	2088;4464	True;True	2305;4937	4382;4383;9275	5001;5002;10618	5002;10618			559292;559292
P0CX46;P0CX45	P0CX46;P0CX45	5;5	5;5	5;5	60S ribosomal protein L2-B;60S ribosomal protein L2-A	RPL2B;RPL2A	sp|P0CX46|RL2B_YEAST 60S ribosomal protein L2-B OS=Saccharomyces cerevisiae (strain ATCC 204508 / S288c) OX=559292 GN=RPL2B PE=1 SV=1;sp|P0CX45|RL2A_YEAST 60S ribosomal protein L2-A OS=Saccharomyces cerevisiae (strain ATCC 204508 / S288c) OX=559292 GN=RPL2	2	5	5	5	0	5	0	5	0	5	28.3	28.3	28.3	27.408	254	254;254	0	43.156	0	28.3	120040000	0	120040000	11	10912000	0	10912000	5				154	278;279;283;1958;2499	True;True;True;True;True	311;312;316;2152;2747	586;587;592;4058;5164	670;671;672;677;4601;5901	671;672;677;4601;5901			559292;559292
P0CX48;P0CX47	P0CX48;P0CX47	3;3	3;3	3;3	40S ribosomal protein S11-B;40S ribosomal protein S11-A	RPS11B;RPS11A	sp|P0CX48|RS11B_YEAST 40S ribosomal protein S11-B OS=Saccharomyces cerevisiae (strain ATCC 204508 / S288c) OX=559292 GN=RPS11B PE=1 SV=1;sp|P0CX47|RS11A_YEAST 40S ribosomal protein S11-A OS=Saccharomyces cerevisiae (strain ATCC 204508 / S288c) OX=559292 GN	2	3	3	3	0	3	0	3	0	3	23.7	23.7	23.7	17.749	156	156;156	0	20.034	0	23.7	18268000	0	18268000	10	1826800	0	1826800	3				155	1780;3548;4187	True;True;True	1958;3915;4622	3691;7368;8655	4192;8429;9917	4192;8429;9917			559292;559292
P0CX50;P0CX49	P0CX50;P0CX49	2;2	2;2	2;2	60S ribosomal protein L18-B;60S ribosomal protein L18-A	RPL18B;RPL18A	sp|P0CX50|RL18B_YEAST 60S ribosomal protein L18-B OS=Saccharomyces cerevisiae (strain ATCC 204508 / S288c) OX=559292 GN=RPL18B PE=1 SV=1;sp|P0CX49|RL18A_YEAST 60S ribosomal protein L18-A OS=Saccharomyces cerevisiae (strain ATCC 204508 / S288c) OX=559292 GN	2	2	2	2	1	2	1	2	1	2	14.5	14.5	14.5	20.563	186	186;186	0	24.082	7	14.5	42353000	6150800	36203000	11	3850300	559160	3291100	4				156	88;3907	True;True	100;4315	177;8106;8107	205;9293;9294;9295	205;9295			559292;559292
P0CX52;P0CX51	P0CX52;P0CX51	1;1	1;1	1;1	40S ribosomal protein S16-B;40S ribosomal protein S16-A	RPS16B;RPS16A	sp|P0CX52|RS16B_YEAST 40S ribosomal protein S16-B OS=Saccharomyces cerevisiae (strain ATCC 204508 / S288c) OX=559292 GN=RPS16B PE=1 SV=1;sp|P0CX51|RS16A_YEAST 40S ribosomal protein S16-A OS=Saccharomyces cerevisiae (strain ATCC 204508 / S288c) OX=559292 GN	2	1	1	1	0	1	0	1	0	1	10.5	10.5	10.5	15.847	143	143;143	0	12.845	0	10.5	29272000	0	29272000	10	2927200	0	2927200	1				157	4141	TRUE	4571	8565	9813	9813			559292;559292
P0CX54;P0CX53	P0CX54;P0CX53	5;5	5;5	5;5	60S ribosomal protein L12-B;60S ribosomal protein L12-A	RPL12B;RPL12A	sp|P0CX54|RL12B_YEAST 60S ribosomal protein L12-B OS=Saccharomyces cerevisiae (strain ATCC 204508 / S288c) OX=559292 GN=RPL12B PE=1 SV=1;sp|P0CX53|RL12A_YEAST 60S ribosomal protein L12-A OS=Saccharomyces cerevisiae (strain ATCC 204508 / S288c) OX=559292 GN	2	5	5	5	1	5	1	5	1	5	44.8	44.8	44.8	17.822	165	165;165	0	46.139	9.1	44.8	145610000	5369200	140240000	9	16179000	596580	15583000	9				158	323;1527;2910;3026;3027	True;True;True;True;True	359;1685;3218;3344;3345	678;679;680;3190;6027;6028;6246;6247	788;789;790;791;3620;6873;6874;7115;7116	790;3620;6873;7115;7116			559292;559292
P0CX56;P0CX55	P0CX56;P0CX55	2;2	2;2	2;2	40S ribosomal protein S18-B;40S ribosomal protein S18-A	RPS18B;RPS18A	sp|P0CX56|RS18B_YEAST 40S ribosomal protein S18-B OS=Saccharomyces cerevisiae (strain ATCC 204508 / S288c) OX=559292 GN=RPS18B PE=1 SV=1;sp|P0CX55|RS18A_YEAST 40S ribosomal protein S18-A OS=Saccharomyces cerevisiae (strain ATCC 204508 / S288c) OX=559292 GN	2	2	2	2	0	2	0	2	0	2	17.8	17.8	17.8	17.037	146	146;146	0	19.698	0	17.8	51416000	0	51416000	10	5141600	0	5141600	2				159	2383;3466	True;True	2617;3826	4932;7181	5634;8207;8208	5634;8207			559292;559292
P0CX83;P0CX82	P0CX83;P0CX82	2;2	2;2	2;2	60S ribosomal protein L19-B;60S ribosomal protein L19-A	RPL19B;RPL19A	sp|P0CX83|RL19B_YEAST 60S ribosomal protein L19-B OS=Saccharomyces cerevisiae (strain ATCC 204508 / S288c) OX=559292 GN=RPL19B PE=1 SV=1;sp|P0CX82|RL19A_YEAST 60S ribosomal protein L19-A OS=Saccharomyces cerevisiae (strain ATCC 204508 / S288c) OX=559292 GN	2	2	2	2	0	2	0	2	0	2	10.1	10.1	10.1	21.704	189	189;189	0	10.923	0	10.1	2261400	0	2261400	7	323050	0	323050	1				160	2098;2461	True;True	2316;2706	4403;5095	5026;5825	5026;5825			559292;559292
P10080	P10080	2	2	2	Single-stranded nucleic acid-binding protein	SBP1	sp|P10080|SSBP1_YEAST Single-stranded nucleic acid-binding protein OS=Saccharomyces cerevisiae (strain ATCC 204508 / S288c) OX=559292 GN=SBP1 PE=1 SV=2	1	2	2	2	0	2	0	2	0	2	13.9	13.9	13.9	32.989	294	294	0	22.205	0	13.9	23272000	0	23272000	14	1662300	0	1662300	2				161	1344;3883	True;True	1481;4286	2797;8057	3147;9239	3147;9239	193	238	559292
P10081	P10081	6	6	6	ATP-dependent RNA helicase eIF4A	TIF1	sp|P10081|IF4A_YEAST ATP-dependent RNA helicase eIF4A OS=Saccharomyces cerevisiae (strain ATCC 204508 / S288c) OX=559292 GN=TIF2 PE=1 SV=3	1	6	6	6	0	6	0	6	0	6	21.5	21.5	21.5	44.697	395	395	0	45.877	0	21.5	63907000	0	63907000	21	3043200	0	3043200	7				162	133;391;742;1757;1995;4025	True;True;True;True;True;True	146;147;438;824;1931;2192;4446	263;264;822;1540;3652;4139;8337	301;302;940;1726;4150;4695;9556	301;940;1726;4150;4695;9556	194;195	54;372	559292
P10127	P10127	1	1	1	Alcohol dehydrogenase 4	ADH4	sp|P10127|ADH4_YEAST Alcohol dehydrogenase 4 OS=Saccharomyces cerevisiae (strain ATCC 204508 / S288c) OX=559292 GN=ADH4 PE=1 SV=3	1	1	1	1	1	0	1	0	1	0	5.2	5.2	5.2	41.142	382	382	0.0061856	5.4587	5.2	0	3027600	3027600	0	13	232900	232900	0	1				163	832	TRUE	924	1734	1949	1949			559292
P10507	P10507	6	6	6	Mitochondrial-processing peptidase subunit beta	MAS1	sp|P10507|MPPB_YEAST Mitochondrial-processing peptidase subunit beta OS=Saccharomyces cerevisiae (strain ATCC 204508 / S288c) OX=559292 GN=MAS1 PE=1 SV=1	1	6	6	6	6	4	6	4	6	4	20.8	20.8	20.8	51.083	462	462	0	57.986	20.8	13.2	243330000	146290000	97046000	22	11061000	6649300	4411200	10				164	316;404;841;2490;2546;2898	True;True;True;True;True;True	351;454;935;2735;2736;2796;3206	666;667;852;853;1753;5143;5144;5145;5146;5246;6004;6005	776;777;970;971;1969;5878;5879;5880;5881;5990;6849;6850	776;970;1969;5878;5990;6850	196;197	157;441	559292
P10566	P10566	2	2	2	Mitochondrial RNA-splicing protein MRS3	MRS3	sp|P10566|MRS3_YEAST Mitochondrial RNA-splicing protein MRS3 OS=Saccharomyces cerevisiae (strain ATCC 204508 / S288c) OX=559292 GN=MRS3 PE=1 SV=4	1	2	2	2	2	1	2	1	2	1	8	8	8	34.501	314	314	0	17.877	8	4.5	14595000	9928200	4666700	10	1459500	992820	466670	4				165	1395;1849	True;True	1540;1541;2038	2920;2921;3842;3843	3305;3306;4357;4358	3305;4357	198	260	559292
P10591;P10592	P10591;P10592	10;7	10;7	7;5	Heat shock protein SSA1;Heat shock protein SSA2	SSA1;SSA2	sp|P10591|HSP71_YEAST Heat shock protein SSA1 OS=Saccharomyces cerevisiae (strain ATCC 204508 / S288c) OX=559292 GN=SSA1 PE=1 SV=4;sp|P10592|HSP72_YEAST Heat shock protein SSA2 OS=Saccharomyces cerevisiae (strain ATCC 204508 / S288c) OX=559292 GN=SSA2 PE=1	2	10	10	7	3	9	3	9	2	7	24.3	24.3	16.8	69.656	642	642;639	0	75.391	5.5	21.8	270390000	35122000	235270000	35	7725400	1003500	6721900	16				166	266;324;1702;2287;2288;2634;2672;2793;3518;3863	True;True;True;True;True;True;True;True;True;True	296;360;1869;2515;2516;2892;2930;3087;3088;3883;4263	562;681;3513;4755;4756;4757;4758;4759;5419;5420;5485;5777;5778;7311;7312;8018	639;792;3988;5433;5434;5435;5436;5437;5438;6180;6181;6258;6589;6590;8362;8363;9198	639;792;3988;5434;5437;6180;6258;6589;8363;9198	199	120	559292;559292
P10614	P10614	8	8	8	Lanosterol 14-alpha demethylase	ERG11	sp|P10614|CP51_YEAST Lanosterol 14-alpha demethylase CYP51 OS=Saccharomyces cerevisiae (strain ATCC 204508 / S288c) OX=559292 GN=ERG11 PE=1 SV=1	1	8	8	8	1	8	1	8	1	8	22.5	22.5	22.5	60.719	530	530	0	105.62	3.8	22.5	278570000	28206000	250360000	26	10714000	1084900	9629300	12				167	143;158;557;1262;2102;3613;3856;4134	True;True;True;True;True;True;True;True	158;175;622;1393;2321;3990;4255;4256;4563;4564	280;311;1177;2600;2601;4411;4412;4413;7516;8007;8008;8554;8555	318;351;1327;2916;2917;5036;5037;5038;5039;8608;9185;9186;9802;9803	318;351;1327;2916;5039;8608;9186;9803	200;201;202	100;197;203	559292
P10659	P10659	5	2	2	S-adenosylmethionine synthase 1	SAM1	sp|P10659|METK1_YEAST S-adenosylmethionine synthase 1 OS=Saccharomyces cerevisiae (strain ATCC 204508 / S288c) OX=559292 GN=SAM1 PE=1 SV=2	1	5	2	2	1	4	0	2	0	2	17.5	8.6	8.6	41.818	382	382	0	11.046	5.2	17.5	21048000	0	21048000	20	1052400	0	1052400	1				168	1608;1717;2003;3691;3831	True;False;False;False;True	1772;1886;2200;4071;4227	3353;3571;4157;7665;7960	3809;4051;4717;8782;9127	3809;4051;4717;8782;9127	203;204	51;53	559292
P10662	P10662	4	4	4	37S ribosomal protein MRP1, mitochondrial	MRP1	sp|P10662|RT01_YEAST 37S ribosomal protein MRP1, mitochondrial OS=Saccharomyces cerevisiae (strain ATCC 204508 / S288c) OX=559292 GN=MRP1 PE=1 SV=2	1	4	4	4	3	3	3	3	3	3	15.6	15.6	15.6	36.728	321	321	0	36.055	12.5	12.1	310600000	144670000	165920000	17	18270000	8510300	9760100	5				169	895;1303;2258;3910	True;True;True;True	996;1437;2484;4318	1873;1874;2713;4703;4704;8112	2111;2112;3057;5366;5367;9300	2112;3057;5367;9300			559292
P10664;P49626	P10664;P49626	5;4	5;4	5;4	60S ribosomal protein L4-A;60S ribosomal protein L4-B	RPL4A;RPL4B	sp|P10664|RL4A_YEAST 60S ribosomal protein L4-A OS=Saccharomyces cerevisiae (strain ATCC 204508 / S288c) OX=559292 GN=RPL4A PE=1 SV=4;sp|P49626|RL4B_YEAST 60S ribosomal protein L4-B OS=Saccharomyces cerevisiae (strain ATCC 204508 / S288c) OX=559292 GN=RPL4	2	5	5	5	0	5	0	5	0	5	20.2	20.2	20.2	39.092	362	362;362	0	31.817	0	20.2	68959000	0	68959000	18	3831100	0	3831100	3				170	1155;2173;3214;3699;4024	True;True;True;True;True	1272;2394;3548;4079;4445	2370;4535;6642;7678;8336	2663;5172;7584;8796;9555	2663;5172;7584;8796;9555			559292;559292
P10834	P10834	3	3	3	Protein PET54	PET54	sp|P10834|PET54_YEAST Protein PET54 OS=Saccharomyces cerevisiae (strain ATCC 204508 / S288c) OX=559292 GN=PET54 PE=1 SV=1	1	3	3	3	2	3	2	3	2	3	14	14	14	34.637	293	293	0	26.423	9.9	14	21976000	9479500	12497000	21	1046500	451410	595080	7				171	3384;3965;4105	True;True;True	3736;4382;4532	7017;8214;8215;8504;8505	8018;9418;9419;9420;9421;9750;9751	8018;9419;9750			559292
P10849	P10849	3	3	3	Mitochondrial transcription factor 2	MTF2	sp|P10849|MTF2_YEAST Mitochondrial transcription factor 2 OS=Saccharomyces cerevisiae (strain ATCC 204508 / S288c) OX=559292 GN=MTF2 PE=1 SV=1	1	3	3	3	3	0	3	0	3	0	8	8	8	51.192	440	440	0	23.084	8	0	30301000	30301000	0	25	1212000	1212000	0	3				172	774;1922;4482	True;True;True	859;2113;4958	1591;3981;9307	1780;4513;10652	1780;4513;10652			559292
P11325	P11325	6	6	6	Leucine--tRNA ligase, mitochondrial	NAM2	sp|P11325|SYLM_YEAST Leucine--tRNA ligase, mitochondrial OS=Saccharomyces cerevisiae (strain ATCC 204508 / S288c) OX=559292 GN=NAM2 PE=1 SV=1	1	6	6	6	2	5	2	5	2	5	9.7	9.7	9.7	101.92	894	894	0	41.947	4.3	7.9	99998000	26098000	73899000	51	1960700	511730	1449000	6				173	397;1052;1093;1140;1688;4413	True;True;True;True;True;True	446;1164;1205;1256;1855;4881	837;2195;2196;2260;2342;3492;9187	955;2468;2469;2538;2632;3966;10521	955;2469;2538;2632;3966;10521	205	864	559292
P11412	P11412	1	1	1	Glucose-6-phosphate 1-dehydrogenase	ZWF1	sp|P11412|G6PD_YEAST Glucose-6-phosphate 1-dehydrogenase OS=Saccharomyces cerevisiae (strain ATCC 204508 / S288c) OX=559292 GN=ZWF1 PE=1 SV=4	1	1	1	1	0	1	0	1	0	1	4	4	4	57.521	505	505	0	40.521	0	4	5225200	0	5225200	31	168560	0	168560	1				174	3804	TRUE	4195	7906	9063	9063			559292
P11491	P11491	2	2	2	Repressible alkaline phosphatase;Soluble alkaline phosphatase	PHO8	sp|P11491|PPB_YEAST Repressible alkaline phosphatase OS=Saccharomyces cerevisiae (strain ATCC 204508 / S288c) OX=559292 GN=PHO8 PE=1 SV=2	1	2	2	2	0	2	0	2	0	2	5.1	5.1	5.1	63.003	566	566	0	14.18	0	5.1	5528200	0	5528200	26	212620	0	212620	2				175	1891;2114	True;True	2082;2333	3923;4432	4451;5059	4451;5059			559292
P11655	P11655	2	2	2	Guanine nucleotide-exchange factor SEC12	SEC12	sp|P11655|SEC12_YEAST Guanine nucleotide-exchange factor SEC12 OS=Saccharomyces cerevisiae (strain ATCC 204508 / S288c) OX=559292 GN=SEC12 PE=1 SV=1	1	2	2	2	1	1	1	1	1	1	6.8	6.8	6.8	51.607	471	471	0	19.895	3.4	3.4	14764000	9304800	5459300	18	820230	516940	303300	3				176	1162;1687	True;True	1280;1854	2386;3491	2684;2685;3965	2684;3965			559292
P11914	P11914	5	5	5	Mitochondrial-processing peptidase subunit alpha	MAS2	sp|P11914|MPPA_YEAST Mitochondrial-processing peptidase subunit alpha OS=Saccharomyces cerevisiae (strain ATCC 204508 / S288c) OX=559292 GN=MAS2 PE=1 SV=1	1	5	5	5	5	4	5	4	5	4	15.8	15.8	15.8	53.337	482	482	0	51.602	15.8	13.7	214920000	94620000	120300000	25	8596700	3784800	4811900	12				177	1177;2607;2712;3922;3941	True;True;True;True;True	1295;2863;2985;4334;4335;4356	2412;2413;5359;5360;5585;8139;8140;8141;8176;8177	2713;2714;6111;6112;6371;9328;9329;9330;9331;9377;9378;9379	2714;6112;6371;9328;9377	206;207;208;209	114;118;392;426	559292
P11986	P11986	7	7	7	Inositol-3-phosphate synthase	INO1	sp|P11986|INO1_YEAST Inositol-3-phosphate synthase OS=Saccharomyces cerevisiae (strain ATCC 204508 / S288c) OX=559292 GN=INO1 PE=1 SV=3	1	7	7	7	0	7	0	7	0	7	18	18	18	59.641	533	533	0	44.238	0	18	113720000	0	113720000	23	4944400	0	4944400	5				178	229;959;2369;2370;2735;3933;4076	True;True;True;True;True;True;True	257;1067;2603;2604;3020;4347;4500	477;478;2012;4913;4914;5647;8160;8434	539;540;2268;5613;5614;6443;9359;9663	540;2268;5613;5614;6443;9359;9663	210;211;212	176;415;423	559292
P12612	P12612	6	6	6	T-complex protein 1 subunit alpha	TCP1	sp|P12612|TCPA_YEAST T-complex protein 1 subunit alpha OS=Saccharomyces cerevisiae (strain ATCC 204508 / S288c) OX=559292 GN=TCP1 PE=1 SV=2	1	6	6	6	1	6	1	6	1	6	15	15	15	60.48	559	559	0	41.322	2	15	50595000	0	50595000	31	1632100	0	1632100	5				179	1020;1107;1685;1783;3284;3290	True;True;True;True;True;True	1130;1220;1852;1962;3625;3631	2128;2280;3487;3698;3699;6796;6806	2390;2558;3961;4199;4200;7758;7769	2390;2558;3961;4200;7758;7769			559292
P12683	P12683	9	9	8	3-hydroxy-3-methylglutaryl-coenzyme A reductase 1	HMG1	sp|P12683|HMDH1_YEAST 3-hydroxy-3-methylglutaryl-coenzyme A reductase 1 OS=Saccharomyces cerevisiae (strain ATCC 204508 / S288c) OX=559292 GN=HMG1 PE=1 SV=1	1	9	9	8	6	8	6	8	5	7	11.5	11.5	10.2	115.62	1054	1054	0	79.288	7.6	10.8	179880000	51322000	128550000	40	4496900	1283000	3213900	17				180	134;196;819;1615;1904;2839;2975;3595;4414	True;True;True;True;True;True;True;True;True	148;217;910;1780;2095;3140;3290;3972;4882	265;266;267;268;395;1709;1710;3366;3947;3948;3949;3950;5887;6147;7488;7489;9188;9189	303;304;305;306;448;1923;1924;3822;4477;4478;4479;4480;6707;7003;8576;8577;10522;10523	303;448;1924;3822;4479;6707;7003;8576;10522	213	483	559292
P12684	P12684	4	3	3	3-hydroxy-3-methylglutaryl-coenzyme A reductase 2	HMG2	sp|P12684|HMDH2_YEAST 3-hydroxy-3-methylglutaryl-coenzyme A reductase 2 OS=Saccharomyces cerevisiae (strain ATCC 204508 / S288c) OX=559292 GN=HMG2 PE=1 SV=1	1	4	3	3	1	4	0	3	0	3	5	3.6	3.6	115.69	1045	1045	0	19.703	1.3	5	13071000	0	13071000	48	272310	0	272310	3				181	134;2905;3291;3594	False;True;True;True	148;3213;3632;3971	265;266;267;268;6018;6807;7487	303;304;305;306;6863;7770;8575	303;6863;7770;8575			559292
P12686	P12686	5	5	5	37S ribosomal protein MRP13, mitochondrial	MRP13	sp|P12686|RT13_YEAST 37S ribosomal protein MRP13, mitochondrial OS=Saccharomyces cerevisiae (strain ATCC 204508 / S288c) OX=559292 GN=MRP13 PE=1 SV=2	1	5	5	5	5	5	5	5	5	5	16.2	16.2	16.2	38.988	339	339	0	33.73	16.2	16.2	121670000	52444000	69230000	16	7604600	3277800	4326900	10				182	152;157;2763;4349;4372	True;True;True;True;True	169;174;3054;4805;4833	298;299;309;310;5711;5712;9026;9027;9028;9029;9089;9090	337;338;349;350;6517;6518;10334;10335;10336;10337;10404;10405	338;350;6517;10337;10405	214	159	559292
P12687	P12687	8	8	8	54S ribosomal protein L2, mitochondrial	MRP7	sp|P12687|RM02_YEAST 54S ribosomal protein L2, mitochondrial OS=Saccharomyces cerevisiae (strain ATCC 204508 / S288c) OX=559292 GN=MRP7 PE=1 SV=1	1	8	8	8	3	8	3	8	3	8	27.2	27.2	27.2	43.226	371	371	0	85.917	9.7	27.2	120610000	24802000	95811000	19	6348000	1305400	5042700	11				183	379;449;460;1018;1174;1591;2086;2200	True;True;True;True;True;True;True;True	425;501;514;1128;1292;1753;2302;2303;2423	799;950;971;2124;2125;2407;3321;3322;4376;4377;4583;4584	917;1074;1095;2386;2387;2707;3772;3773;4995;4996;5222;5223	917;1074;1095;2387;2707;3773;4995;5223	215	64	559292
P12695	P12695	10	10	10	Dihydrolipoyllysine-residue acetyltransferase component of pyruvate dehydrogenase complex, mitochondrial	LAT1	sp|P12695|ODP2_YEAST Dihydrolipoyllysine-residue acetyltransferase component of pyruvate dehydrogenase complex, mitochondrial OS=Saccharomyces cerevisiae (strain ATCC 204508 / S288c) OX=559292 GN=LAT1 PE=1 SV=1	1	10	10	10	8	8	8	8	8	8	31.7	31.7	31.7	51.817	482	482	0	116.72	17.2	30.1	802380000	379960000	422420000	23	34886000	16520000	18366000	21				184	476;477;1632;2390;2530;3164;3265;3884;3943;4161	True;True;True;True;True;True;True;True;True;True	531;532;1797;2625;2779;3494;3602;4287;4358;4594	998;999;1000;1001;1002;1003;1004;1005;3395;4942;4943;5217;5218;6543;6743;6744;8058;8059;8179;8605	1122;1123;1124;1125;1126;1127;1128;1129;1130;3854;5644;5645;5961;5962;7470;7696;7697;9240;9241;9382;9858	1122;1130;3854;5644;5961;7470;7697;9240;9382;9858	216	480	559292
P12709	P12709	2	2	2	Glucose-6-phosphate isomerase	PGI1	sp|P12709|G6PI_YEAST Glucose-6-phosphate isomerase OS=Saccharomyces cerevisiae (strain ATCC 204508 / S288c) OX=559292 GN=PGI1 PE=1 SV=3	1	2	2	2	0	2	0	2	0	2	7.6	7.6	7.6	61.298	554	554	0	16.197	0	7.6	51839000	0	51839000	25	2073500	0	2073500	2				185	745;2311	True;True	827;2539	1544;4798	1731;5485	1731;5485			559292
P12904	P12904	2	2	2	5-AMP-activated protein kinase subunit gamma	SNF4	sp|P12904|AAKG_YEAST 5-AMP-activated protein kinase subunit gamma OS=Saccharomyces cerevisiae (strain ATCC 204508 / S288c) OX=559292 GN=SNF4 PE=1 SV=1	1	2	2	2	0	2	0	2	0	2	7.8	7.8	7.8	36.401	322	322	0	10.82	0	7.8	6662900	0	6662900	21	317280	0	317280	0				186	732;4202	True;True	814;4639	1526;8684	1711;9954	1711;9954			559292
P13181;P23585;P43581;P54862;P40885;P32466;P40886;P32465;P32467;P38695	P13181	6;1;1;1;1;1;1;1;1;1	6;1;1;1;1;1;1;1;1;1	5;0;0;0;0;0;0;0;0;0	Galactose transporter	GAL2	sp|P13181|GAL2_YEAST Galactose transporter OS=Saccharomyces cerevisiae (strain ATCC 204508 / S288c) OX=559292 GN=GAL2 PE=1 SV=3	10	6	6	5	1	6	1	6	1	5	13.4	13.4	12	63.625	574	574;541;546;567;567;567;569;570;576;592	0	42.939	2.4	13.4	875720000	100710000	775010000	21	41701000	4795900	36905000	4				187	2111;3213;4211;4337;4432;4433	True;True;True;True;True;True	2330;3547;4649;4793;4900;4901	4426;4427;6641;8710;9004;9222;9223	5052;5053;7583;9986;10309;10557;10558	5052;7583;9986;10309;10557;10558	217	303	559292;559292;559292;559292;559292;559292;559292;559292;559292;559292
P13259	P13259	1	1	1	Choline-phosphate cytidylyltransferase	PCT1	sp|P13259|PCY1_YEAST Choline-phosphate cytidylyltransferase OS=Saccharomyces cerevisiae (strain ATCC 204508 / S288c) OX=559292 GN=PCT1 PE=1 SV=2	1	1	1	1	0	1	0	1	0	1	5.7	5.7	5.7	49.406	424	424	0	7.2889	0	5.7	17901000	0	17901000	20	895040	0	895040	1				188	1614	TRUE	1779	3365	3821	3821			559292
P13433	P13433	1	1	1	DNA-directed RNA polymerase, mitochondrial	RPO41	sp|P13433|RPOM_YEAST DNA-directed RNA polymerase, mitochondrial OS=Saccharomyces cerevisiae (strain ATCC 204508 / S288c) OX=559292 GN=RPO41 PE=1 SV=2	1	1	1	1	1	1	1	1	1	1	0.7	0.7	0.7	153.05	1351	1351	0.0010823	6.1224	0.7	0.7	2449100	1220600	1228500	75	32655	16275	16380	1				189	2270	TRUE	2498	4728;4729	5399;5400	5400			559292
P13663	P13663	5	5	5	Aspartate-semialdehyde dehydrogenase	HOM2	sp|P13663|DHAS_YEAST Aspartate-semialdehyde dehydrogenase OS=Saccharomyces cerevisiae (strain ATCC 204508 / S288c) OX=559292 GN=HOM2 PE=1 SV=1	1	5	5	5	0	5	0	5	0	5	22.5	22.5	22.5	39.543	365	365	0	37.401	0	22.5	43898000	0	43898000	20	2194900	0	2194900	4				190	673;821;1553;3169;3946	True;True;True;True;True	744;912;1712;3499;4361	1394;1714;3239;6551;8182	1558;1928;3677;7479;9385	1558;1928;3677;7479;9385	218	98	559292
P13856	P13856	1	1	1	Ras-related protein RSR1	RSR1	sp|P13856|RSR1_YEAST Ras-related protein RSR1 OS=Saccharomyces cerevisiae (strain ATCC 204508 / S288c) OX=559292 GN=RSR1 PE=1 SV=1	1	1	1	1	1	1	1	1	1	1	4.8	4.8	4.8	30.39	272	272	0	7.3657	4.8	4.8	4350500	0	4350500	19	228970	0	228970	2				191	4068	TRUE	4492	8422;8423	9649;9650	9649			559292
P14020	P14020	9	9	9	Dolichol-phosphate mannosyltransferase	DPM1	sp|P14020|DPM1_YEAST Dolichol-phosphate mannosyltransferase OS=Saccharomyces cerevisiae (strain ATCC 204508 / S288c) OX=559292 GN=DPM1 PE=1 SV=3	1	9	9	9	8	8	8	8	8	8	47.6	47.6	47.6	30.362	267	267	0	94.394	47.6	42.7	881460000	321790000	559670000	15	58764000	21453000	37311000	26				192	1380;1556;2063;2211;3008;3374;3646;3926;4053	True;True;True;True;True;True;True;True;True	1522;1523;1715;2270;2434;3324;3725;3726;4024;4339;4474	2871;2872;2873;2874;3243;3244;4313;4314;4315;4600;4601;4602;4603;6203;6204;6205;6206;6996;6997;6998;6999;7579;8146;8390;8391	3235;3236;3237;3238;3681;3682;4929;4930;4931;4932;5239;5240;5241;5242;5243;7064;7065;7066;7067;7995;7996;7997;7998;8677;9338;9614;9615;9616;9617	3235;3682;4932;5243;7064;7996;8677;9338;9614	219;220	94;158	559292
P14063	P14063	1	1	1	54S ribosomal protein L31, mitochondrial	MRPL31	sp|P14063|RM31_YEAST 54S ribosomal protein L31, mitochondrial OS=Saccharomyces cerevisiae (strain ATCC 204508 / S288c) OX=559292 GN=MRPL31 PE=1 SV=1	1	1	1	1	1	1	1	1	1	1	7.6	7.6	7.6	15.52	131	131	0.0031679	5.6038	7.6	7.6	40432000	15778000	24654000	5	8086400	3155600	4930800	2				193	3123	TRUE	3448	6464;6465	7379;7380	7380			559292
P14065	P14065	4	4	4	Glycerol 2-dehydrogenase (NADP(+))	GCY1	sp|P14065|GCY1_YEAST Glycerol 2-dehydrogenase (NADP(+)) OS=Saccharomyces cerevisiae (strain ATCC 204508 / S288c) OX=559292 GN=GCY1 PE=1 SV=1	1	4	4	4	2	4	2	4	2	4	22.1	22.1	22.1	35.079	312	312	0	29.627	12.8	22.1	90550000	13938000	76612000	21	4311900	663700	3648200	5				194	317;2168;2591;2908	True;True;True;True	352;2389;2846;3216	668;4527;5329;5330;6024;6025	778;5164;6080;6081;6870;6871	778;5164;6081;6871			559292
P14066	P14066	1	1	1	Cytochrome b translational activator protein CBS1, mitochondrial	CBS1	sp|P14066|CBS1_YEAST Cytochrome b translational activator protein CBS1, mitochondrial OS=Saccharomyces cerevisiae (strain ATCC 204508 / S288c) OX=559292 GN=CBS1 PE=1 SV=2	1	1	1	1	1	1	1	1	1	1	5.2	5.2	5.2	26.586	229	229	0.0031746	5.6254	5.2	5.2	5435600	2266600	3169000	15	362370	151110	211260	1				195	2239	TRUE	2465	4665;4666	5320;5321	5321			559292
P14120	P14120	2	2	2	60S ribosomal protein L30	RPL30	sp|P14120|RL30_YEAST 60S ribosomal protein L30 OS=Saccharomyces cerevisiae (strain ATCC 204508 / S288c) OX=559292 GN=RPL30 PE=1 SV=3	1	2	2	2	1	2	1	2	1	2	21.9	21.9	21.9	11.415	105	105	0	15.169	11.4	21.9	79208000	8642500	70565000	5	15842000	1728500	14113000	3				196	2303;3314	True;True	2531;3657	4784;4785;6864	5471;5472;7830	5472;7830	221	61	559292
P14126	P14126	4	4	4	60S ribosomal protein L3	RPL3	sp|P14126|RL3_YEAST 60S ribosomal protein L3 OS=Saccharomyces cerevisiae (strain ATCC 204508 / S288c) OX=559292 GN=RPL3 PE=1 SV=4	1	4	4	4	1	4	1	4	1	4	10.3	10.3	10.3	43.757	387	387	0	31.271	4.1	10.3	45744000	4567400	41177000	20	2287200	228370	2058800	7				197	99;3461;3462;4126	True;True;True;True	111;3821;3822;4554	203;204;7171;7172;7173;8541	236;237;8195;8196;8197;9788;9789	237;8195;8196;9789			559292
P14540	P14540	6	6	6	Fructose-bisphosphate aldolase	FBA1	sp|P14540|ALF_YEAST Fructose-bisphosphate aldolase OS=Saccharomyces cerevisiae (strain ATCC 204508 / S288c) OX=559292 GN=FBA1 PE=1 SV=3	1	6	6	6	3	6	3	6	3	6	32.6	32.6	32.6	39.62	359	359	0	91.235	14.2	32.6	275960000	30288000	245670000	16	17248000	1893000	15355000	13				198	661;699;2696;3485;3702;4144	True;True;True;True;True;True	731;775;2963;3849;4083;4574	1369;1370;1452;5540;7223;7224;7225;7686;7687;7688;8569;8570	1533;1534;1630;6317;8257;8258;8259;8260;8804;8805;8806;8807;9817;9818	1534;1630;6317;8257;8807;9818	222	143	559292
P14693	P14693	6	6	6	Sorting assembly machinery 35 kDa subunit	SAM35	sp|P14693|SAM35_YEAST Sorting assembly machinery 35 kDa subunit OS=Saccharomyces cerevisiae (strain ATCC 204508 / S288c) OX=559292 GN=SAM35 PE=1 SV=2	1	6	6	6	6	2	6	2	6	2	33.4	33.4	33.4	37.404	329	329	0	46.197	33.4	9.1	51385000	39295000	12090000	15	3425600	2619700	805970	8				199	1251;1571;2542;2796;3469;3564	True;True;True;True;True;True	1379;1732;2792;3092;3830;3931	2575;2576;3280;5239;5240;5785;7188;7400	2887;2888;2889;3722;5983;5984;6597;8217;8470	2888;3722;5983;6597;8217;8470	223	241	559292
P14832	P14832	2	2	2	Peptidyl-prolyl cis-trans isomerase	CPR1	sp|P14832|CYPH_YEAST Peptidyl-prolyl cis-trans isomerase OS=Saccharomyces cerevisiae (strain ATCC 204508 / S288c) OX=559292 GN=CPR1 PE=1 SV=3	1	2	2	2	2	1	2	1	2	1	22.2	22.2	22.2	17.39	162	162	0	21.044	22.2	9.3	35173000	20936000	14237000	8	4396600	2617000	1779600	3				200	1541;4064	True;True	1700;4486	3218;3219;8413	3656;3657;9640	3656;9640	224	59	559292
P14904	P14904	2	2	2	Vacuolar aminopeptidase 1	APE1	sp|P14904|AMPL_YEAST Vacuolar aminopeptidase 1 OS=Saccharomyces cerevisiae (strain ATCC 204508 / S288c) OX=559292 GN=APE1 PE=1 SV=2	1	2	2	2	0	2	0	2	0	2	5.8	5.8	5.8	57.092	514	514	0	12.995	0	5.8	15219000	0	15219000	29	524810	0	524810	2				201	1420;3718	True;True	1568;4101	2968;7712	3360;8834	3360;8834			559292
P14905	P14905	2	2	2	Cytochrome B translational activator protein CBS2	CBS2	sp|P14905|CBS2_YEAST Cytochrome B translational activator protein CBS2 OS=Saccharomyces cerevisiae (strain ATCC 204508 / S288c) OX=559292 GN=CBS2 PE=1 SV=1	1	2	2	2	2	0	2	0	2	0	6.2	6.2	6.2	44.607	389	389	0	15.072	6.2	0	9609200	9609200	0	22	436780	436780	0	1				202	2316;4171	True;True	2545;4605	4807;8621	5495;9876	5495;9876			559292
P14906	P14906	5	5	5	Protein translocation protein SEC63	SEC63	sp|P14906|SEC63_YEAST Protein translocation protein SEC63 OS=Saccharomyces cerevisiae (strain ATCC 204508 / S288c) OX=559292 GN=SEC63 PE=1 SV=2	1	5	5	5	1	5	1	5	1	5	11.3	11.3	11.3	75.344	663	663	0	55.012	1.8	11.3	64303000	2652100	61650000	30	2143400	88404	2055000	7				203	40;1654;2857;3547;3585	True;True;True;True;True	46;1819;3158;3914;3958;3959	78;3425;5912;7367;7463;7464;7465	92;3885;6734;8428;8548;8549;8550	92;3885;6734;8428;8548	225;226;227	169;606;608	559292
P14907	P14907	1	1	1	Nucleoporin NSP1	NSP1	sp|P14907|NSP1_YEAST Nucleoporin NSP1 OS=Saccharomyces cerevisiae (strain ATCC 204508 / S288c) OX=559292 GN=NSP1 PE=1 SV=1	1	1	1	1	0	1	0	1	0	1	2.1	2.1	2.1	86.515	823	823	0	16.805	0	2.1	6998800	0	6998800	40	174970	0	174970	1				204	3862	TRUE	4262	8017	9197	9197			559292
P15019	P15019	6	6	6	Transaldolase	TAL1	sp|P15019|TAL1_YEAST Transaldolase OS=Saccharomyces cerevisiae (strain ATCC 204508 / S288c) OX=559292 GN=TAL1 PE=1 SV=4	1	6	6	6	3	6	3	6	3	6	18.8	18.8	18.8	37.036	335	335	0	48.155	9.3	18.8	66778000	8015500	58762000	19	3514600	421870	3092700	10				205	280;1103;2285;2286;2523;3739	True;True;True;True;True;True	313;1215;1216;2513;2514;2772;4124	588;2273;2274;4752;4753;4754;5204;5205;7760;7761	673;2551;2552;5430;5431;5432;5947;5948;8889;8890	673;2551;5430;5432;5948;8890	228	306	559292
P15108	P15108	8	8	1	ATP-dependent molecular chaperone HSC82	HSC82	sp|P15108|HSC82_YEAST ATP-dependent molecular chaperone HSC82 OS=Saccharomyces cerevisiae (strain ATCC 204508 / S288c) OX=559292 GN=HSC82 PE=1 SV=4	1	8	8	1	1	8	1	8	0	1	14.5	14.5	2.1	80.899	705	705	0	72.13	1.6	14.5	174520000	3198200	171320000	37	4716700	86437	4630300	10				206	415;763;1477;1525;2222;3573;3695;3775	True;True;True;True;True;True;True;True	465;848;1630;1683;2446;3942;4075;4163	874;1575;3090;3091;3092;3188;4624;7433;7673;7850	994;1762;3503;3504;3505;3506;3618;5265;8511;8791;8996	994;1762;3506;3618;5265;8511;8791;8996			559292
P15179	P15179	2	2	2	Aspartate--tRNA ligase, mitochondrial	MSD1	sp|P15179|SYDM_YEAST Aspartate--tRNA ligase, mitochondrial OS=Saccharomyces cerevisiae (strain ATCC 204508 / S288c) OX=559292 GN=MSD1 PE=1 SV=1	1	2	2	2	1	2	1	2	1	2	5	5	5	75.46	658	658	0	12.074	2.3	5	35369000	12658000	22711000	38	930760	333110	597650	2				207	1704;2743	True;True	1871;3032	3517;3518;5672	3992;3993;6472	3993;6472			559292
P15180	P15180	6	6	6	Lysine--tRNA ligase, cytoplasmic	KRS1	sp|P15180|SYKC_YEAST Lysine--tRNA ligase, cytoplasmic OS=Saccharomyces cerevisiae (strain ATCC 204508 / S288c) OX=559292 GN=KRS1 PE=1 SV=2	1	6	6	6	1	5	1	5	1	5	15.9	15.9	15.9	67.958	591	591	0	39.653	5.8	10.2	27530000	11444000	16086000	27	1019600	423840	595780	5				208	551;891;972;1008;2127;3208	True;True;True;True;True;True	616;992;1080;1118;2347;3541	1168;1867;2035;2104;4459;6628	1318;2104;2294;2366;5090;7569	1318;2104;2294;2366;5090;7569			559292
P15424	P15424	14	14	14	ATP-dependent RNA helicase MSS116, mitochondrial	MSS116	sp|P15424|MS116_YEAST ATP-dependent RNA helicase MSS116, mitochondrial OS=Saccharomyces cerevisiae (strain ATCC 204508 / S288c) OX=559292 GN=MSS116 PE=1 SV=1	1	14	14	14	12	11	12	11	12	11	21.2	21.2	21.2	76.268	664	664	0	103.32	17.2	18.7	627780000	256560000	371220000	37	16967000	6934100	10033000	30				209	498;499;897;939;940;1030;1602;2084;2504;3601;3727;3763;3764;4339	True;True;True;True;True;True;True;True;True;True;True;True;True;True	556;557;998;1046;1047;1141;1766;2300;2752;3978;4110;4150;4151;4795	1055;1056;1057;1058;1876;1877;1973;1974;1975;1976;1977;1978;1979;1980;2153;3346;4373;5173;5174;7500;7501;7730;7825;7826;7827;7828;7829;7830;9006;9007	1190;1191;1192;1193;2114;2115;2220;2221;2222;2223;2224;2225;2226;2227;2228;2229;2420;3802;4992;5916;5917;8592;8593;8853;8967;8968;8969;8970;8971;8972;8973;10311;10312	1190;1192;2114;2223;2227;2420;3802;4992;5917;8593;8853;8967;8973;10311			559292
P15646	P15646	1	1	1	rRNA 2-O-methyltransferase fibrillarin	NOP1	sp|P15646|FBRL_YEAST rRNA 2-O-methyltransferase fibrillarin OS=Saccharomyces cerevisiae (strain ATCC 204508 / S288c) OX=559292 GN=NOP1 PE=1 SV=1	1	1	1	1	0	1	0	1	0	1	3.1	3.1	3.1	34.465	327	327	0.0091371	5.3685	0	3.1	0	0	0	16	0	0	0	1				210	552	TRUE	617	1169	1319	1319			559292
P15705	P15705	1	1	1	Heat shock protein STI1	STI1	sp|P15705|STI1_YEAST Heat shock protein STI1 OS=Saccharomyces cerevisiae (strain ATCC 204508 / S288c) OX=559292 GN=STI1 PE=1 SV=1	1	1	1	1	0	1	0	1	0	1	4.2	4.2	4.2	66.264	589	589	0	9.4395	0	4.2	12390000	0	12390000	33	375470	0	375470	1				211	0	TRUE	0	0	0	0			559292
P15992	P15992	2	2	2	Heat shock protein 26	HSP26	sp|P15992|HSP26_YEAST Heat shock protein 26 OS=Saccharomyces cerevisiae (strain ATCC 204508 / S288c) OX=559292 GN=HSP26 PE=1 SV=3	1	2	2	2	2	0	2	0	2	0	15.9	15.9	15.9	23.879	214	214	0	15.84	15.9	0	25356000	25356000	0	12	2113000	2113000	0	2				212	3571;4070	True;True	3940;4494	7430;8425	8508;9652	8508;9652			559292
P16140	P16140	6	6	6	V-type proton ATPase subunit B	VMA2	sp|P16140|VATB_YEAST V-type proton ATPase subunit B OS=Saccharomyces cerevisiae (strain ATCC 204508 / S288c) OX=559292 GN=VMA2 PE=1 SV=2	1	6	6	6	3	6	3	6	3	6	19	19	19	57.749	517	517	0	79.929	8.7	19	136910000	7706800	129200000	29	4721100	265750	4455300	9				213	150;1827;2125;2439;3843;4466	True;True;True;True;True;True	167;2014;2345;2682;4241;4939	295;296;3796;4456;4457;5042;7982;7983;9277;9278	334;335;4309;5087;5088;5757;9156;9157;10620;10621	335;4309;5088;5757;9157;10620			559292
P16387	P16387	13	13	13	Pyruvate dehydrogenase E1 component subunit alpha, mitochondrial	PDA1	sp|P16387|ODPA_YEAST Pyruvate dehydrogenase E1 component subunit alpha, mitochondrial OS=Saccharomyces cerevisiae (strain ATCC 204508 / S288c) OX=559292 GN=PDA1 PE=1 SV=2	1	13	13	13	13	10	13	10	13	10	44.5	44.5	44.5	46.343	420	420	0	120.63	44.5	37.9	3837200000	2490700000	1346500000	26	147590000	95796000	51790000	43				214	298;299;327;1225;1258;1365;2092;2174;2529;2697;2783;4140;4504	True;True;True;True;True;True;True;True;True;True;True;True;True	332;333;363;364;1351;1386;1387;1504;2310;2395;2778;2964;2965;3075;3076;4570;4981	626;627;684;685;686;687;2524;2525;2589;2590;2591;2832;2833;4389;4390;4391;4392;4393;4536;4537;5215;5216;5541;5542;5543;5544;5545;5546;5547;5548;5755;5756;5757;8563;8564;9347;9348;9349;9350	723;724;795;796;797;798;2831;2832;2905;2906;2907;3184;3185;5008;5009;5010;5011;5012;5013;5014;5173;5174;5959;5960;6318;6319;6320;6321;6322;6323;6324;6325;6326;6327;6565;6566;6567;9811;9812;10699;10700;10701;10702;10703;10704;10705	723;724;797;2832;2905;3184;5009;5173;5959;6321;6565;9812;10700	229;230;231;232;233;234	84;88;159;173;230;342	559292
P16451	P16451	1	1	1	Pyruvate dehydrogenase complex protein X component, mitochondrial	PDX1	sp|P16451|ODPX_YEAST Pyruvate dehydrogenase complex protein X component, mitochondrial OS=Saccharomyces cerevisiae (strain ATCC 204508 / S288c) OX=559292 GN=PDX1 PE=1 SV=1	1	1	1	1	1	0	1	0	1	0	3.4	3.4	3.4	45.361	410	410	0	6.8806	3.4	0	6124500	6124500	0	24	255190	255190	0	1				215	2165	TRUE	2386	4523	5160	5160			559292
P16474	P16474	20	20	20	78 kDa glucose-regulated protein homolog	KAR2	sp|P16474|BIP_YEAST Endoplasmic reticulum chaperone BiP OS=Saccharomyces cerevisiae (strain ATCC 204508 / S288c) OX=559292 GN=KAR2 PE=1 SV=1	1	20	20	20	14	20	14	20	14	20	27.1	27.1	27.1	74.467	682	682	0	188.23	21.1	27.1	686160000	141090000	545060000	33	20793000	4275600	16517000	51				216	154;155;432;433;542;587;963;1504;1902;1903;2072;2593;2594;2745;3318;3319;3512;3998;4186;4222	True;True;True;True;True;True;True;True;True;True;True;True;True;True;True;True;True;True;True;True	171;172;482;483;607;654;1071;1659;2093;2094;2281;2282;2848;2849;2850;3034;3035;3661;3662;3876;3877;4417;4621;4662	302;303;304;305;306;913;914;915;916;917;918;919;1152;1231;1232;2016;2017;3136;3137;3138;3943;3944;3945;3946;4331;4332;4333;4334;4335;4336;4337;5332;5333;5334;5676;5677;5678;6870;6871;6872;6873;7300;7301;7302;7303;7304;8280;8281;8282;8283;8654;8727;8728	341;342;343;344;345;346;1035;1036;1037;1038;1039;1040;1041;1302;1385;1386;2272;2273;3556;3557;3558;3559;4473;4474;4475;4476;4949;4950;4951;4952;4953;4954;4955;6083;6084;6085;6476;6477;6478;7836;7837;7838;7839;7840;7841;8351;8352;8353;8354;8355;9491;9492;9493;9494;9916;10006;10007;10008	342;344;1035;1039;1302;1386;2273;3559;4474;4476;4955;6084;6085;6476;7838;7839;8355;9491;9916;10006	235;236;237	168;482;561	559292
P16521	P16521	3	3	3	Elongation factor 3A	YEF3	sp|P16521|EF3A_YEAST Elongation factor 3A OS=Saccharomyces cerevisiae (strain ATCC 204508 / S288c) OX=559292 GN=YEF3 PE=1 SV=4	1	3	3	3	0	3	0	3	0	3	5.7	5.7	5.7	115.94	1044	1044	0	23.84	0	5.7	30518000	0	30518000	49	622820	0	622820	1				217	182;190;345	True;True;True	203;211;386	365;383;728	409;428;842	409;428;842			559292
P16547	P16547	14	14	14	Mitochondrial outer membrane protein OM45	OM45	sp|P16547|OM45_YEAST Mitochondrial outer membrane protein OM45 OS=Saccharomyces cerevisiae (strain ATCC 204508 / S288c) OX=559292 GN=OM45 PE=1 SV=2	1	14	14	14	13	10	13	10	13	10	38.7	38.7	38.7	44.58	393	393	0	137.86	38.4	33.6	658130000	403130000	255000000	22	29915000	18324000	11591000	34				218	106;107;153;418;570;571;685;1300;1439;1954;3070;3200;3589;3590	True;True;True;True;True;True;True;True;True;True;True;True;True;True	118;119;170;468;636;637;758;1433;1434;1587;2148;3392;3533;3964;3965	215;216;217;300;301;878;879;1204;1205;1206;1207;1413;1414;1415;1416;2705;2706;2707;2708;2709;3002;4049;4050;6328;6329;6615;7470;7471;7472;7473;7474;7475;7476	252;253;254;339;340;998;999;1357;1358;1359;1360;1582;1583;1584;1585;1586;3049;3050;3051;3052;3053;3395;4587;4588;7206;7207;7555;8556;8557;8558;8559;8560;8561;8562;8563;8564	252;254;339;998;1359;1360;1585;3052;3395;4587;7206;7555;8556;8560	238	300	559292
P16603	P16603	6	6	6	NADPH--cytochrome P450 reductase	NCP1	sp|P16603|NCPR_YEAST NADPH--cytochrome P450 reductase OS=Saccharomyces cerevisiae (strain ATCC 204508 / S288c) OX=559292 GN=NCP1 PE=1 SV=3	1	6	6	6	5	5	5	5	5	5	15.5	15.5	15.5	76.771	691	691	0	99.892	13.5	13.7	109520000	32106000	77419000	33	3318900	972920	2346000	11				219	488;2017;2459;2772;2834;2983	True;True;True;True;True;True	545;2216;2704;3063;3135;3299	1032;4191;5092;5093;5728;5729;5878;5879;6165;6166	1163;4755;5822;5823;6535;6536;6697;6698;6699;7023;7024	1163;4755;5823;6536;6699;7024	239	538	559292
P16622	P16622	7	7	7	Ferrochelatase, mitochondrial	HEM15	sp|P16622|HEMH_YEAST Ferrochelatase, mitochondrial OS=Saccharomyces cerevisiae (strain ATCC 204508 / S288c) OX=559292 GN=HEM15 PE=1 SV=1	1	7	7	7	5	6	5	6	5	6	24.9	24.9	24.9	44.596	393	393	0	78.537	21.1	24.9	626180000	178450000	447730000	19	32957000	9392000	23565000	12				220	308;521;3363;3397;3470;3502;4332	True;True;True;True;True;True;True	343;585;3711;3749;3831;3866;4788	643;644;1103;6972;6973;6974;7039;7189;7262;7263;8994;8995	742;743;744;1240;7968;7969;7970;8045;8218;8304;8305;10298;10299	744;1240;7970;8045;8218;8305;10299	240;241	44;46	559292
P16661	P16661	2	2	2	Chitobiosyldiphosphodolichol beta-mannosyltransferase	ALG1	sp|P16661|ALG1_YEAST Chitobiosyldiphosphodolichol beta-mannosyltransferase OS=Saccharomyces cerevisiae (strain ATCC 204508 / S288c) OX=559292 GN=ALG1 PE=1 SV=1	1	2	2	2	1	2	1	2	1	2	6.5	6.5	6.5	51.928	449	449	0	14.54	2.9	6.5	19484000	5493700	13990000	27	721620	203470	518150	4				221	924;2302	True;True	1028;1029;2530	1931;1932;1933;4783	2175;2176;2177;5470	2177;5470	242	206	559292
P16861	P16861	1	1	1	ATP-dependent 6-phosphofructokinase subunit alpha	PFK1	sp|P16861|PFKA1_YEAST ATP-dependent 6-phosphofructokinase subunit alpha OS=Saccharomyces cerevisiae (strain ATCC 204508 / S288c) OX=559292 GN=PFK1 PE=1 SV=1	1	1	1	1	0	1	0	1	0	1	2	2	2	107.97	987	987	0	13.455	0	2	20296000	0	20296000	54	375860	0	375860	1				222	2417	TRUE	2659	4998	5709	5709			559292
P16862	P16862	1	1	1	ATP-dependent 6-phosphofructokinase subunit beta	PFK2	sp|P16862|PFKA2_YEAST ATP-dependent 6-phosphofructokinase subunit beta OS=Saccharomyces cerevisiae (strain ATCC 204508 / S288c) OX=559292 GN=PFK2 PE=1 SV=4	1	1	1	1	0	1	0	1	0	1	1.4	1.4	1.4	104.62	959	959	0.0010776	5.9827	0	1.4	5284200	0	5284200	45	117430	0	117430	0				223	83	TRUE	95	170	198	198			559292
P29453;P17076	P29453;P17076	4;4	4;4	4;4	60S ribosomal protein L8-B;60S ribosomal protein L8-A	RPL8B;RPL8A	sp|P29453|RL8B_YEAST 60S ribosomal protein L8-B OS=Saccharomyces cerevisiae (strain ATCC 204508 / S288c) OX=559292 GN=RPL8B PE=1 SV=3;sp|P17076|RL8A_YEAST 60S ribosomal protein L8-A OS=Saccharomyces cerevisiae (strain ATCC 204508 / S288c) OX=559292 GN=RPL8	2	4	4	4	1	4	1	4	1	4	21.1	21.1	21.1	28.111	256	256;256	0	44.781	7	21.1	110780000	5664300	105120000	15	7385700	377620	7008000	8				224	2341;2641;2642;3835	True;True;True;True	2572;2899;2900;4231	4851;4852;5434;5435;5436;5437;7967	5542;5543;6199;6200;6201;6202;6203;9141	5543;6199;6202;9141			559292;559292
P17255	P17255	2	2	2	V-type proton ATPase catalytic subunit A;Endonuclease PI-SceI	VMA1	sp|P17255|VATA_YEAST V-type proton ATPase catalytic subunit A OS=Saccharomyces cerevisiae (strain ATCC 204508 / S288c) OX=559292 GN=VMA1 PE=1 SV=3	1	2	2	2	1	2	1	2	1	2	2.2	2.2	2.2	118.64	1071	1071	0	12.653	0.9	2.2	9566000	1174400	8391600	62	154290	18942	135350	1				225	1746;3430	True;True	1919;3787	3634;3635;7110	4131;4132;8126	4131;8126			559292
P17505	P17505	18	18	18	Malate dehydrogenase, mitochondrial	MDH1	sp|P17505|MDHM_YEAST Malate dehydrogenase, mitochondrial OS=Saccharomyces cerevisiae (strain ATCC 204508 / S288c) OX=559292 GN=MDH1 PE=1 SV=2	1	18	18	18	16	16	16	16	16	16	74	74	74	35.65	334	334	0	243.98	67.4	69.2	22279000000	12357000000	9922400000	16	1392500000	772310000	620150000	75				226	405;496;576;597;933;934;1024;1221;1242;1415;1674;1842;2021;2214;2795;3309;4157;4238	True;True;True;True;True;True;True;True;True;True;True;True;True;True;True;True;True;True	455;554;642;665;1039;1040;1134;1347;1368;1369;1563;1839;1840;2031;2222;2437;3090;3091;3652;4590;4679	854;855;856;857;1050;1051;1052;1053;1214;1250;1251;1954;1955;1956;1957;2135;2136;2137;2518;2549;2550;2551;2552;2553;2554;2555;2955;2956;2957;2958;2959;3460;3461;3462;3463;3464;3465;3466;3467;3468;3825;3826;4202;4203;4204;4205;4608;4609;5783;5784;6849;6850;6851;6852;8599;8600;8763;8764;8765	972;973;974;975;976;1184;1185;1186;1187;1188;1367;1404;1405;2200;2201;2202;2203;2204;2397;2398;2399;2400;2825;2859;2860;2861;2862;2863;2864;2865;2866;3346;3347;3348;3349;3350;3928;3929;3930;3931;3932;3933;3934;3935;3936;3937;3938;3939;3940;3941;4338;4339;4340;4341;4768;4769;4770;4771;4772;4773;4774;5248;5249;5250;6595;6596;7815;7816;7817;7818;9852;9853;10045;10046;10047	975;1187;1367;1405;2202;2203;2400;2825;2864;3350;3934;4338;4774;5250;6596;7817;9853;10045	243;244;245	90;245;312	559292
P17558	P17558	3	3	3	37S ribosomal protein PET123, mitochondrial	PET123	sp|P17558|RTPT_YEAST 37S ribosomal protein PET123, mitochondrial OS=Saccharomyces cerevisiae (strain ATCC 204508 / S288c) OX=559292 GN=PET123 PE=1 SV=1	1	3	3	3	2	2	2	2	2	2	9.4	9.4	9.4	35.998	318	318	0	22.311	6	7.2	55876000	29276000	26600000	16	3492200	1829800	1662500	4				227	1051;3526;4139	True;True;True	1163;3891;4569	2194;7327;8561;8562	2467;8380;9809;9810	2467;8380;9810	246	154	559292
P17709	P17709	2	2	2	Glucokinase-1	GLK1	sp|P17709|HXKG_YEAST Glucokinase-1 OS=Saccharomyces cerevisiae (strain ATCC 204508 / S288c) OX=559292 GN=GLK1 PE=1 SV=1	1	2	2	2	1	1	1	1	1	1	7	7	7	55.377	500	500	0	14.776	2.8	4.2	15015000	9266300	5748300	24	625610	386100	239510	1				228	1425;4405	True;True	1573;4873	2974;9172	3366;10502	3366;10502			559292
P17967	P17967	15	15	15	Protein disulfide-isomerase	PDI1	sp|P17967|PDI_YEAST Protein disulfide-isomerase OS=Saccharomyces cerevisiae (strain ATCC 204508 / S288c) OX=559292 GN=PDI1 PE=1 SV=2	1	15	15	15	13	13	13	13	13	13	37.2	37.2	37.2	58.226	522	522	0	182.97	35.8	34.7	3897400000	1289700000	2607800000	28	139190000	46060000	93134000	40				229	5;120;598;824;1319;1434;1435;1474;1950;1966;2532;3506;3617;4398;4399	True;True;True;True;True;True;True;True;True;True;True;True;True;True;True	5;132;666;915;916;1454;1455;1582;1583;1627;2144;2162;2781;2782;3870;3995;4863;4864	8;9;10;238;239;1252;1253;1720;1721;1722;2744;2745;2746;2747;2992;2993;2994;2995;2996;3086;3087;4043;4075;4076;5220;5221;5222;5223;5224;7271;7272;7273;7274;7523;7524;9151;9152;9153;9154;9155	8;9;10;275;276;1406;1407;1934;1935;1936;1937;3089;3090;3091;3092;3385;3386;3387;3388;3389;3499;3500;4579;4624;4625;5964;5965;5966;5967;5968;8313;8314;8315;8316;8617;8618;10477;10478;10479;10480;10481	9;275;1406;1935;3092;3387;3389;3500;4579;4624;5967;8313;8618;10477;10480	247;248;249;250	135;210;288;319	559292
P18239;P18238	P18239	21;5	21;5	19;3	ADP,ATP carrier protein 2	PET9	sp|P18239|ADT2_YEAST ADP,ATP carrier protein 2 OS=Saccharomyces cerevisiae (strain ATCC 204508 / S288c) OX=559292 GN=PET9 PE=1 SV=2	2	21	21	19	18	18	18	18	17	16	56.9	56.9	52.5	34.426	318	318;307	0	214.28	52.2	48.7	19270000000	7306900000	11964000000	19	1014200000	384570000	629660000	54				230	1196;1237;1340;1413;1414;1907;1973;2011;2085;2374;2719;3259;3301;3614;3629;3814;4347;4348;4361;4382;4383	True;True;True;True;True;True;True;True;True;True;True;True;True;True;True;True;True;True;True;True;True	1319;1363;1477;1560;1561;1562;2098;2169;2170;2210;2301;2608;2996;3596;3644;3991;4007;4208;4803;4804;4819;4843;4844	2457;2541;2789;2790;2950;2951;2952;2953;2954;3954;3955;4086;4087;4088;4089;4090;4091;4178;4179;4180;4181;4374;4375;4918;4919;5603;6732;6835;6836;7517;7547;7548;7549;7550;7930;7931;7932;7933;9021;9022;9023;9024;9025;9060;9061;9106;9107;9108	2761;2850;3139;3140;3341;3342;3343;3344;3345;4484;4485;4636;4637;4638;4639;4640;4641;4742;4743;4744;4745;4993;4994;5618;5619;5620;6389;7685;7800;7801;8609;8644;8645;8646;8647;8648;9093;9094;9095;9096;9097;9098;9099;9100;10329;10330;10331;10332;10333;10371;10372;10423;10424;10425;10426	2761;2850;3139;3341;3344;4485;4638;4745;4993;5620;6389;7685;7801;8609;8647;9094;10330;10333;10372;10424;10425	251;252;253;254;255;256	29;255;256;257;304;310	559292;559292
P18409	P18409	3	3	3	Mitochondrial distribution and morphology protein 10	MDM10	sp|P18409|MDM10_YEAST Mitochondrial distribution and morphology protein 10 OS=Saccharomyces cerevisiae (strain ATCC 204508 / S288c) OX=559292 GN=MDM10 PE=1 SV=5	1	3	3	3	3	0	3	0	3	0	12.6	12.6	12.6	56.236	493	493	0	25.114	12.6	0	23039000	23039000	0	25	921580	921580	0	3				231	84;1832;3115	True;True;True	96;2020;3440	171;3805;6449	199;4318;7362	199;4318;7362			559292
P18411	P18411	2	2	2	Protein FUN14	FUN14	sp|P18411|FUN14_YEAST Protein FUN14 OS=Saccharomyces cerevisiae (strain ATCC 204508 / S288c) OX=559292 GN=FUN14 PE=1 SV=3	1	2	2	2	2	1	2	1	2	1	10.1	10.1	10.1	22.063	198	198	0	12.19	10.1	9.6	7177200	6181100	996060	8	897150	772640	124510	3				232	3143;3144	True;True	3472;3473	6508;6509;6510	7433;7434;7435	7433;7435			559292
P18544	P18544	14	14	14	Acetylornithine aminotransferase, mitochondrial	ARG8	sp|P18544|ARGD_YEAST Acetylornithine aminotransferase, mitochondrial OS=Saccharomyces cerevisiae (strain ATCC 204508 / S288c) OX=559292 GN=ARG8 PE=1 SV=1	1	14	14	14	12	13	12	13	12	13	47.8	47.8	47.8	46.681	423	423	0	135.04	38.8	47.3	1473700000	715440000	758210000	23	64072000	31106000	32966000	34				233	77;179;265;754;1317;1318;1584;1963;2616;2656;3071;3785;3801;3991	True;True;True;True;True;True;True;True;True;True;True;True;True;True	88;200;295;839;1452;1453;1746;2158;2872;2914;3393;4175;4176;4192;4409	159;359;360;561;1564;1565;2740;2741;2742;2743;3309;3310;4069;4070;5375;5376;5458;5459;5460;5461;6330;6331;6332;7872;7873;7874;7902;8268;8269	184;402;403;638;1751;1752;3085;3086;3087;3088;3758;3759;3760;4617;4618;6127;6128;6129;6226;6227;6228;6229;6230;6231;7208;7209;7210;7211;7212;9025;9026;9027;9059;9478;9479;9480	184;402;638;1752;3085;3088;3759;4618;6128;6231;7212;9027;9059;9480	257;258;259	161;192;363	559292
P18759	P18759	3	3	3	Vesicular-fusion protein SEC18	SEC18	sp|P18759|SEC18_YEAST Vesicular-fusion protein SEC18 OS=Saccharomyces cerevisiae (strain ATCC 204508 / S288c) OX=559292 GN=SEC18 PE=1 SV=2	1	3	3	3	2	2	2	2	2	2	6.2	6.2	6.2	84.055	758	758	0	18.38	4.9	3.2	23048000	12299000	10749000	39	590980	315360	275610	3				234	2637;2967;3623	True;True;True	2895;3281;4001	5425;5426;6132;7538	6188;6189;6988;8635	6188;6988;8635			559292
P18851	P18851	1	1	1	Guanine nucleotide-binding protein subunit beta	STE4	sp|P18851|GBB_YEAST Guanine nucleotide-binding protein subunit beta OS=Saccharomyces cerevisiae (strain ATCC 204508 / S288c) OX=559292 GN=STE4 PE=1 SV=2	1	1	1	1	0	1	0	1	0	1	4.5	4.5	4.5	46.581	423	423	0	17.924	0	4.5	4647800	0	4647800	13	357520	0	357520	1				235	3499	TRUE	3863	7255	8296	8296			559292
P18900	P18900	7	7	7	Hexaprenyl pyrophosphate synthase, mitochondrial	COQ1	sp|P18900|COQ1_YEAST Hexaprenyl pyrophosphate synthase, mitochondrial OS=Saccharomyces cerevisiae (strain ATCC 204508 / S288c) OX=559292 GN=COQ1 PE=1 SV=1	1	7	7	7	7	5	7	5	7	5	23.3	23.3	23.3	52.559	473	473	0	70.259	23.3	18.2	103450000	65491000	37960000	31	3337100	2112600	1224500	12				236	356;1786;2682;2837;2946;2991;3528	True;True;True;True;True;True;True	398;1965;2941;2942;3138;3257;3307;3893	747;748;749;3703;3704;5500;5501;5882;5883;6087;6088;6176;6177;7329	862;863;864;4204;4205;6273;6274;6702;6703;6940;6941;7037;7038;8382	864;4204;6274;6702;6940;7037;8382	260	216	559292
P18961	P18961	2	2	2	Serine/threonine-protein kinase YPK2/YKR2	YPK2	sp|P18961|YPK2_YEAST Serine/threonine-protein kinase YPK2/YKR2 OS=Saccharomyces cerevisiae (strain ATCC 204508 / S288c) OX=559292 GN=YPK2 PE=1 SV=1	1	2	2	2	0	2	0	2	0	2	4.4	4.4	4.4	76.663	677	677	0	12.257	0	4.4	8629600	0	8629600	32	269680	0	269680	2				237	1815;2420	True;True	2001;2662	3772;5003	4284;5716	4284;5716			559292
P19097	P19097	5	5	5	Fatty acid synthase subunit alpha;Acyl carrier;3-oxoacyl-[acyl-carrier-protein] reductase;3-oxoacyl-[acyl-carrier-protein] synthase	FAS2	sp|P19097|FAS2_YEAST Fatty acid synthase subunit alpha OS=Saccharomyces cerevisiae (strain ATCC 204508 / S288c) OX=559292 GN=FAS2 PE=1 SV=2	1	5	5	5	0	5	0	5	0	5	4.1	4.1	4.1	206.94	1887	1887	0	30.229	0	4.1	27459000	0	27459000	104	264030	0	264030	4				238	226;697;902;2534;4508	True;True;True;True;True	254;773;1004;2784;4987	470;1450;1885;5227;9361	531;1628;2123;5971;10720	531;1628;2123;5971;10720	261;262	440;1251	559292
P19145	P19145	1	1	1	General amino-acid permease GAP1	GAP1	sp|P19145|GAP1_YEAST General amino-acid permease GAP1 OS=Saccharomyces cerevisiae (strain ATCC 204508 / S288c) OX=559292 GN=GAP1 PE=1 SV=2	1	1	1	1	1	1	1	1	1	1	2.5	2.5	2.5	65.655	602	602	0	11.91	2.5	2.5	19221000	7641600	11580000	23	835710	332240	503470	2				239	878	TRUE	975	1831;1832	2066;2067	2066			559292
P19146;P11076	P19146;P11076	5;3	5;3	5;3	ADP-ribosylation factor 2;ADP-ribosylation factor 1	ARF2;ARF1	sp|P19146|ARF2_YEAST ADP-ribosylation factor 2 OS=Saccharomyces cerevisiae (strain ATCC 204508 / S288c) OX=559292 GN=ARF2 PE=1 SV=3;sp|P11076|ARF1_YEAST ADP-ribosylation factor 1 OS=Saccharomyces cerevisiae (strain ATCC 204508 / S288c) OX=559292 GN=ARF1 PE	2	5	5	5	1	5	1	5	1	5	35.4	35.4	35.4	20.657	181	181;181	0	43.495	6.1	35.4	43775000	968120	42807000	11	3979600	88011	3891500	6				240	1764;2771;2835;2940;3044	True;True;True;True;True	1938;1939;3062;3136;3251;3363	3661;3662;3663;5727;5880;6077;6276	4160;4161;4162;6534;6700;6930;7146	4161;6534;6700;6930;7146	263;264	22;134	559292;559292
P19262	P19262	13	13	13	Dihydrolipoyllysine-residue succinyltransferase component of 2-oxoglutarate dehydrogenase complex, mitochondrial	KGD2	sp|P19262|ODO2_YEAST Dihydrolipoyllysine-residue succinyltransferase component of 2-oxoglutarate dehydrogenase complex, mitochondrial OS=Saccharomyces cerevisiae (strain ATCC 204508 / S288c) OX=559292 GN=KGD2 PE=1 SV=2	1	13	13	13	11	12	11	12	11	12	28.3	28.3	28.3	50.43	463	463	0	144.85	24.8	28.1	2005000000	1071000000	933930000	23	87173000	46567000	40606000	34				241	254;475;618;837;838;851;852;985;1336;2332;2750;3009;3024	True;True;True;True;True;True;True;True;True;True;True;True;True	284;530;687;930;931;946;947;948;1094;1473;2561;2562;3041;3325;3326;3327;3342	544;994;995;996;997;1296;1297;1745;1746;1747;1748;1768;1769;1770;1771;2063;2064;2776;2777;4832;4833;4834;4835;4836;5684;5685;6207;6208;6209;6210;6211;6212;6213;6214;6243;6244	619;1118;1119;1120;1121;1452;1453;1961;1962;1963;1964;1985;1986;1987;1988;2325;2326;3121;3122;5521;5522;5523;5524;5525;6484;6485;7068;7069;7070;7071;7072;7073;7074;7075;7076;7112;7113	619;1118;1453;1962;1963;1986;1988;2325;3121;5525;6485;7076;7112	265;266;267;268;269;270	269;273;275;294;426;427	559292
P19358	P19358	7	7	4	S-adenosylmethionine synthase 2	SAM2	sp|P19358|METK2_YEAST S-adenosylmethionine synthase 2 OS=Saccharomyces cerevisiae (strain ATCC 204508 / S288c) OX=559292 GN=SAM2 PE=1 SV=3	1	7	7	4	1	6	1	6	0	4	24.7	24.7	15.9	42.255	384	384	0	62.002	5.2	24.7	79215000	2697400	76518000	20	3960800	134870	3825900	8				242	1717;2003;3001;3221;3691;3829;3830	True;True;True;True;True;True;True	1886;2200;3317;3555;4071;4225;4226	3571;4157;6191;6651;6652;7665;7958;7959	4051;4717;7052;7595;7596;8782;9125;9126	4051;4717;7052;7596;8782;9125;9126	203;204	53;55	559292
P19414	P19414	29	29	29	Aconitate hydratase, mitochondrial	ACO1	sp|P19414|ACON_YEAST Aconitate hydratase, mitochondrial OS=Saccharomyces cerevisiae (strain ATCC 204508 / S288c) OX=559292 GN=ACO1 PE=1 SV=2	1	29	29	29	26	27	26	27	26	27	46.9	46.9	46.9	85.367	778	778	0	323.31	42.5	44	9237900000	3324400000	5913500000	40	230950000	83110000	147840000	108				243	110;486;535;667;668;875;904;1049;1266;1267;1441;1595;1788;1810;2484;2704;2778;2942;3023;3072;3136;3137;3468;3723;3867;3919;4018;4151;4335	True;True;True;True;True;True;True;True;True;True;True;True;True;True;True;True;True;True;True;True;True;True;True;True;True;True;True;True;True	122;542;543;600;738;739;972;1006;1161;1397;1398;1399;1400;1589;1758;1967;1995;1996;2729;2974;3069;3253;3341;3394;3463;3464;3828;3829;4106;4267;4268;4329;4330;4331;4438;4439;4582;4791	222;223;1028;1029;1030;1136;1382;1383;1384;1385;1386;1387;1388;1825;1826;1887;1888;2191;2609;2610;2611;2612;2613;2614;2615;2616;2617;2618;2619;2620;3005;3329;3330;3706;3707;3708;3709;3763;3764;3765;3766;5130;5131;5132;5133;5569;5570;5741;5742;5743;5744;6082;6240;6241;6242;6333;6334;6490;6491;6492;6493;6494;7184;7185;7186;7187;7724;7725;8024;8025;8026;8027;8127;8128;8129;8130;8131;8323;8324;8325;8…	259;260;1157;1158;1159;1160;1161;1285;1546;1547;1548;1549;1550;1551;1552;2060;2061;2125;2126;2464;2926;2927;2928;2929;2930;2931;2932;2933;2934;2935;2936;2937;2938;2939;2940;2941;2942;2943;3398;3780;3781;4207;4208;4209;4210;4211;4212;4213;4272;4273;4274;4275;5862;5863;5864;5865;5866;5867;6354;6355;6548;6549;6550;6551;6935;7104;7105;7106;7107;7108;7109;7110;7111;7213;7214;7409;7410;7411;7412;7413;7…	260;1159;1285;1549;1550;2060;2126;2464;2931;2938;3398;3781;4211;4272;5862;6355;6549;6935;7108;7213;7409;7414;8215;8846;9207;9318;9544;9831;10305	271;272;273;274;275;276;277;278	101;107;299;390;520;596;615;737	559292
P19882	P19882	42	42	42	Heat shock protein 60, mitochondrial	HSP60	sp|P19882|HSP60_YEAST Heat shock protein 60, mitochondrial OS=Saccharomyces cerevisiae (strain ATCC 204508 / S288c) OX=559292 GN=HSP60 PE=1 SV=1	1	42	42	42	30	38	30	38	30	38	71	71	71	60.751	572	572	0	323.31	54	66.4	55144000000	12264000000	42880000000	32	1723300000	383250000	1340000000	211				244	31;32;125;556;657;693;729;1236;1389;1390;1419;1625;1884;1968;2008;2120;2264;2265;2282;2346;2387;2526;2951;2952;2962;3006;3082;3244;3325;3347;3532;3754;3755;3793;3969;3970;4011;4012;4013;4042;4043;4090	True;True;True;True;True;True;True;True;True;True;True;True;True;True;True;True;True;True;True;True;True;True;True;True;True;True;True;True;True;True;True;True;True;True;True;True;True;True;True;True;True;True	35;36;137;621;727;769;810;1362;1534;1535;1567;1790;2075;2164;2207;2339;2491;2492;2510;2577;2578;2621;2775;3263;3264;3265;3276;3322;3404;3581;3668;3669;3692;3693;3694;3897;4139;4140;4141;4142;4184;4386;4387;4431;4432;4433;4463;4464;4515	65;66;67;246;1174;1175;1176;1363;1364;1440;1514;1515;1516;1517;1518;1519;1520;2539;2540;2902;2903;2904;2905;2906;2907;2908;2909;2910;2911;2964;2965;2966;2967;3382;3909;3910;3911;4078;4079;4170;4171;4172;4173;4174;4446;4716;4717;4718;4719;4748;4860;4861;4937;5211;6101;6102;6103;6104;6124;6125;6197;6198;6355;6356;6357;6358;6359;6360;6361;6362;6363;6364;6365;6366;6367;6368;6369;6370;6700;6701;6881;6…	78;79;80;283;284;1324;1325;1326;1525;1526;1527;1615;1696;1697;1698;1699;1700;1701;1702;1703;1704;2848;2849;3273;3274;3275;3276;3277;3278;3279;3280;3281;3282;3283;3284;3285;3286;3287;3288;3289;3290;3291;3292;3293;3294;3295;3296;3356;3357;3358;3359;3840;4437;4438;4439;4627;4628;4733;4734;4735;4736;4737;4738;5077;5384;5385;5386;5387;5388;5389;5390;5426;5553;5554;5639;5954;5955;6954;6955;6956;6957;69…	78;80;284;1325;1527;1615;1701;2848;3279;3287;3359;3840;4439;4628;4738;5077;5384;5390;5426;5554;5639;5955;6955;6958;6981;7059;7245;7647;7853;7903;8395;8921;8946;9041;9428;9436;9528;9534;9535;9594;9595;9692	279;280;281;282;283;284;285;286;287	135;187;214;513;561;565;568;571;572	559292
P19955	P19955	1	1	1	37S ribosomal protein YMR-31, mitochondrial	YMR31	sp|P19955|RT31_YEAST 37S ribosomal protein YMR-31, mitochondrial OS=Saccharomyces cerevisiae (strain ATCC 204508 / S288c) OX=559292 GN=YMR31 PE=1 SV=1	1	1	1	1	0	1	0	1	0	1	18.7	18.7	18.7	13.689	123	123	0	13.927	0	18.7	29088000	0	29088000	8	3636000	0	3636000	1				245	3850	TRUE	4249	8000	9177	9177			559292
P20081	P20081	2	2	2	FK506-binding protein 1	FPR1	sp|P20081|FKBP_YEAST FK506-binding protein 1 OS=Saccharomyces cerevisiae (strain ATCC 204508 / S288c) OX=559292 GN=FPR1 PE=1 SV=2	1	2	2	2	1	1	1	1	1	1	24.6	24.6	24.6	12.158	114	114	0	10.621	15.8	8.8	10567000	5126400	5440900	8	1320900	640790	680110	1				246	2732;3681	True;True	3016;4060	5640;7645	6433;8754	6433;8754			559292
P20107	P20107	1	1	1	Zinc/cadmium resistance protein	ZRC1	sp|P20107|ZRC1_YEAST Vacuolar zinc transporter ZRC1 OS=Saccharomyces cerevisiae (strain ATCC 204508 / S288c) OX=559292 GN=ZRC1 PE=1 SV=2	1	1	1	1	0	1	0	1	0	1	3.8	3.8	3.8	48.344	442	442	0	12.719	0	3.8	3387900	0	3387900	9	376440	0	376440	1				247	1760	TRUE	1934	3656	4155	4155			559292
P20606	P20606	2	2	2	Small COPII coat GTPase SAR1	SAR1	sp|P20606|SAR1_YEAST Small COPII coat GTPase SAR1 OS=Saccharomyces cerevisiae (strain ATCC 204508 / S288c) OX=559292 GN=SAR1 PE=1 SV=1	1	2	2	2	2	2	2	2	2	2	17.9	17.9	17.9	21.45	190	190	0	20.312	17.9	17.9	48828000	13590000	35238000	13	3756000	1045400	2710600	4				248	1141;2136	True;True	1257;2357	2343;2344;4476;4477	2633;2634;5109;5110	2633;5110			559292
P20967	P20967	23	23	23	2-oxoglutarate dehydrogenase, mitochondrial	KGD1	sp|P20967|ODO1_YEAST 2-oxoglutarate dehydrogenase, mitochondrial OS=Saccharomyces cerevisiae (strain ATCC 204508 / S288c) OX=559292 GN=KGD1 PE=1 SV=2	1	23	23	23	18	23	18	23	18	23	33.4	33.4	33.4	114.41	1014	1014	0	226.09	29	33.4	4878500000	1937700000	2940800000	41	118990000	47260000	71727000	62				249	76;98;546;744;991;1006;1456;1461;1626;2315;2437;2626;2627;2660;2903;3076;3236;3348;3349;3432;3577;3583;4513	True;True;True;True;True;True;True;True;True;True;True;True;True;True;True;True;True;True;True;True;True;True;True	86;87;110;611;826;1101;1116;1607;1613;1791;2544;2680;2884;2885;2918;3211;3398;3571;3695;3696;3789;3948;3949;3956;4993	154;155;156;157;158;201;202;1158;1159;1160;1161;1542;1543;2076;2077;2101;2102;3037;3038;3039;3040;3048;3049;3050;3051;3052;3383;3384;4806;5039;5040;5405;5406;5407;5465;5466;6011;6012;6013;6014;6345;6346;6678;6679;6932;6933;6934;6935;6936;7112;7113;7442;7443;7444;7445;7446;7447;7458;9376;9377	179;180;181;182;183;234;235;1308;1309;1310;1311;1728;1729;1730;2338;2339;2363;2364;3437;3438;3439;3440;3441;3442;3443;3444;3452;3453;3454;3455;3456;3457;3841;3842;3843;5494;5754;5755;6165;6166;6167;6168;6235;6236;6237;6856;6857;6858;6859;7232;7233;7623;7624;7906;7907;7908;7909;7910;8128;8129;8520;8521;8522;8523;8524;8525;8526;8541;10735;10736	181;234;1308;1728;2339;2364;3439;3455;3843;5494;5754;6166;6168;6237;6857;7233;7624;7907;7910;8128;8524;8541;10736	288;289	111;303	559292
P21147	P21147	4	4	4	Acyl-CoA desaturase 1	OLE1	sp|P21147|ACO1_YEAST Acyl-CoA desaturase 1 OS=Saccharomyces cerevisiae (strain ATCC 204508 / S288c) OX=559292 GN=OLE1 PE=1 SV=2	1	4	4	4	3	4	3	4	3	4	7.3	7.3	7.3	58.402	510	510	0	40.6	5.1	7.3	52854000	19910000	32943000	20	2642700	995520	1647200	12				250	797;798;1116;3211	True;True;True;True	885;886;887;1229;3545	1648;1649;1650;1651;1652;1653;1654;2293;2294;2295;2296;6636	1845;1846;1847;1848;1849;1850;1851;2571;2572;2573;2574;7578	1846;1848;2574;7578	290	61	559292
P21242	P21242	1	1	1	Probable proteasome subunit alpha type-7	PRE10	sp|P21242|PSA7_YEAST Probable proteasome subunit alpha type-7 OS=Saccharomyces cerevisiae (strain ATCC 204508 / S288c) OX=559292 GN=PRE10 PE=1 SV=2	1	1	1	1	0	1	0	1	0	1	3.1	3.1	3.1	31.536	288	288	0.0010858	6.2676	0	3.1	1874500	0	1874500	14	133900	0	133900	1				251	2790	TRUE	3083	5771	6583	6583			559292
P21306	P21306	2	2	2	ATP synthase subunit epsilon, mitochondrial	ATP15	sp|P21306|ATP5E_YEAST ATP synthase subunit epsilon, mitochondrial OS=Saccharomyces cerevisiae (strain ATCC 204508 / S288c) OX=559292 GN=ATP15 PE=1 SV=2	1	2	2	2	0	2	0	2	0	2	53.2	53.2	53.2	6.7425	62	62	0	10.238	0	53.2	6471900	0	6471900	4	1618000	0	1618000	1				252	1953;3533	True;True	2147;3898	4048;7341	4586;8398	4586;8398			559292
P21375	P21375	4	4	4	Fumarate reductase 2	OSM1	sp|P21375|OSM1_YEAST Fumarate reductase 2 OS=Saccharomyces cerevisiae (strain ATCC 204508 / S288c) OX=559292 GN=OSM1 PE=1 SV=3	1	4	4	4	4	2	4	2	4	2	11.6	11.6	11.6	55.064	501	501	0	29.938	11.6	4.8	31189000	22701000	8488200	30	1039600	756690	282940	7				253	582;2163;2932;4317	True;True;True;True	648;2384;3242;4771	1221;1222;4520;4521;6064;8970	1375;1376;5157;5158;6916;6917;10272	1376;5157;6916;10272			559292
P21560	P21560	5	5	5	Protein CBP3, mitochondrial	CBP3	sp|P21560|CBP3_YEAST Protein CBP3, mitochondrial OS=Saccharomyces cerevisiae (strain ATCC 204508 / S288c) OX=559292 GN=CBP3 PE=1 SV=1	1	5	5	5	5	4	5	4	5	4	13.1	13.1	13.1	39.083	335	335	0	38.837	13.1	12.5	138170000	57643000	80525000	19	7272000	3033800	4238200	10				254	636;2813;4315;4389;4427	True;True;True;True;True	706;3112;3113;4769;4851;4895	1323;1324;5821;5822;5823;5824;8968;9123;9124;9214;9215	1479;1480;6638;6639;6640;6641;10270;10445;10446;10549;10550	1479;6641;10270;10446;10550	291	256	559292
P21576	P21576	2	2	2	Vacuolar protein sorting-associated protein 1	VPS1	sp|P21576|VPS1_YEAST Vacuolar protein sorting-associated protein 1 OS=Saccharomyces cerevisiae (strain ATCC 204508 / S288c) OX=559292 GN=VPS1 PE=1 SV=2	1	2	2	2	2	2	2	2	2	2	5.1	5.1	5.1	78.736	704	704	0	20.81	5.1	5.1	61022000	6503800	54518000	44	1386900	147810	1239000	4				255	1888;4423	True;True	2079;4891	3917;3918;3919;9207;9208	4445;4446;4447;10542;10543	4446;10543			559292
P21771	P21771	5	5	5	37S ribosomal protein S28, mitochondrial	MRPS28	sp|P21771|RT28_YEAST 37S ribosomal protein S28, mitochondrial OS=Saccharomyces cerevisiae (strain ATCC 204508 / S288c) OX=559292 GN=MRPS28 PE=1 SV=1	1	5	5	5	5	5	5	5	5	5	18.5	18.5	18.5	33.057	286	286	0	93.386	18.5	18.5	172630000	89225000	83406000	15	11509000	5948300	5560400	9				256	62;63;1791;2254;2255	True;True;True;True;True	71;72;1970;1971;2480;2481	126;127;128;129;3713;3714;4695;4696;4697;4698	148;149;150;151;4217;4218;5358;5359;5360;5361	148;150;4217;5358;5361	292;293	80;247	559292
P21801	P21801	11	11	11	Succinate dehydrogenase [ubiquinone] iron-sulfur subunit, mitochondrial	SDH2	sp|P21801|SDHB_YEAST Succinate dehydrogenase [ubiquinone] iron-sulfur subunit, mitochondrial OS=Saccharomyces cerevisiae (strain ATCC 204508 / S288c) OX=559292 GN=SDH2 PE=1 SV=1	1	11	11	11	9	11	9	11	9	11	48.1	48.1	48.1	30.231	266	266	0	99.627	47.7	48.1	1131800000	410610000	721160000	16	70735000	25663000	45072000	30				257	213;443;528;682;1322;1323;1720;1721;1942;3392;4326	True;True;True;True;True;True;True;True;True;True;True	237;238;239;494;592;754;755;1458;1459;1889;1890;2134;2135;3744;4782	429;430;431;432;433;434;435;436;934;935;1122;1123;1407;1408;1409;2754;2755;2756;3576;3577;3578;3579;3580;4026;4027;4028;4029;7030;7031;8985;8986	485;486;487;488;489;490;491;492;493;1056;1057;1271;1272;1571;1572;1573;1574;1575;3099;3100;3101;4058;4059;4060;4061;4062;4562;4563;4564;4565;8033;8034;10288;10289	491;1057;1271;1575;3099;3101;4061;4062;4565;8034;10288	294;295;296;297;298	65;97;127;226;231	559292
P21825	P21825	2	2	2	Translocation protein SEC62	SEC62	sp|P21825|SEC62_YEAST Translocation protein SEC62 OS=Saccharomyces cerevisiae (strain ATCC 204508 / S288c) OX=559292 GN=SEC62 PE=1 SV=2	1	2	2	2	0	2	0	2	0	2	10.2	10.2	10.2	31.346	274	274	0	12.204	0	10.2	9091800	0	9091800	14	649420	0	649420	2				258	3139;3520	True;True	3467;3885	6498;7315	7418;8366	7418;8366			559292
P21954	P21954	23	23	20	Isocitrate dehydrogenase [NADP], mitochondrial	IDP1	sp|P21954|IDHP_YEAST Isocitrate dehydrogenase [NADP], mitochondrial OS=Saccharomyces cerevisiae (strain ATCC 204508 / S288c) OX=559292 GN=IDP1 PE=1 SV=1	1	23	23	20	22	20	22	20	19	18	53.3	53.3	50.2	48.19	428	428	0	305.3	53	50.7	8874000000	5145100000	3729000000	23	385830000	223700000	162130000	110				259	294;395;396;464;497;936;967;1028;1248;1388;2024;2026;2306;2424;2827;2828;3142;3294;3295;3410;3657;4080;4522	True;True;True;True;True;True;True;True;True;True;True;True;True;True;True;True;True;True;True;True;True;True;True	327;444;445;518;555;1042;1043;1075;1138;1375;1376;1531;1532;1533;2225;2227;2534;2667;3127;3128;3470;3471;3636;3637;3764;4035;4504;4505;5002	611;612;613;614;834;835;836;976;1054;1961;1962;1963;1964;1965;1966;1967;1968;1969;2025;2026;2141;2142;2143;2144;2145;2146;2147;2148;2566;2567;2568;2569;2888;2889;2890;2891;2892;2893;2894;2895;2896;2897;2898;2899;2900;2901;4212;4213;4214;4215;4218;4219;4220;4221;4788;4789;4790;5012;5013;5858;5859;5860;5861;6504;6505;6506;6507;6816;6817;6818;6819;6820;6821;6822;6823;6824;7065;7066;7067;7068;7603;76…	701;702;703;704;705;706;707;708;952;953;954;1100;1189;2208;2209;2210;2211;2212;2213;2214;2215;2216;2283;2284;2285;2404;2405;2406;2407;2408;2409;2410;2411;2412;2877;2878;2879;2880;3253;3254;3255;3256;3257;3258;3259;3260;3261;3262;3263;3264;3265;3266;3267;3268;3269;3270;3271;3272;4784;4785;4786;4787;4790;4791;4792;4793;4794;4795;5475;5476;5477;5725;5726;5727;6677;6678;6679;6680;7426;7427;7428;7429;…	705;952;954;1100;1189;2215;2283;2412;2879;3261;4787;4792;5475;5726;6677;6680;7430;7781;7786;8073;8706;9669;10752	299;300;301;302;303	34;197;199;284;390	559292
P22135	P22135	3	3	3	Protein ATP12, mitochondrial	ATP12	sp|P22135|ATP12_YEAST Protein ATP12, mitochondrial OS=Saccharomyces cerevisiae (strain ATCC 204508 / S288c) OX=559292 GN=ATP12 PE=1 SV=2	1	3	3	3	3	3	3	3	3	3	9.8	9.8	9.8	36.554	325	325	0	22.978	9.8	9.8	87605000	52857000	34748000	22	3982100	2402600	1579500	5				260	30;1560;2478	True;True;True	34;1719;2723	63;64;3250;3251;5120;5121	76;77;3688;3689;5852;5853	76;3689;5852			559292
P22146	P22146	1	1	1	1,3-beta-glucanosyltransferase GAS1	GAS1	sp|P22146|GAS1_YEAST 1,3-beta-glucanosyltransferase GAS1 OS=Saccharomyces cerevisiae (strain ATCC 204508 / S288c) OX=559292 GN=GAS1 PE=1 SV=2	1	1	1	1	0	1	0	1	0	1	2.3	2.3	2.3	59.582	559	559	1	-2	0	2.3	14494000	0	14494000	22	658810	0	658810	1	+			261	831	TRUE	923	1733	1948	1948	304	431	559292
P22202;P09435	P22202;P09435	4;3	1;1	1;1	Heat shock protein SSA4;Heat shock protein SSA3	SSA4;SSA3	sp|P22202|HSP74_YEAST Heat shock protein SSA4 OS=Saccharomyces cerevisiae (strain ATCC 204508 / S288c) OX=559292 GN=SSA4 PE=1 SV=3;sp|P09435|HSP73_YEAST Heat shock protein SSA3 OS=Saccharomyces cerevisiae (strain ATCC 204508 / S288c) OX=559292 GN=SSA3 PE=1	2	4	1	1	2	3	1	1	1	1	9.7	2.2	2.2	69.65	642	642;649	0.0091278	5.3682	4.7	7.2	2966200	0	2966200	34	87242	0	87242	2				262	266;324;1702;3509	False;False;False;True	296;360;1869;3873	562;681;3513;7279;7280	639;792;3988;8321;8322	639;792;3988;8322			559292;559292
P22353	P22353	6	6	6	54S ribosomal protein L8, mitochondrial	MRPL8	sp|P22353|RM08_YEAST 54S ribosomal protein L8, mitochondrial OS=Saccharomyces cerevisiae (strain ATCC 204508 / S288c) OX=559292 GN=MRPL8 PE=1 SV=4	1	6	6	6	4	5	4	5	4	5	39.5	39.5	39.5	26.945	238	238	0	58.978	26.5	39.5	246510000	90768000	155740000	11	22410000	8251700	14158000	13				263	52;218;2846;3513;3514;3584	True;True;True;True;True;True	60;246;3147;3878;3879;3957	105;455;456;5898;7305;7306;7307;7459;7460;7461;7462	126;513;514;6720;8356;8357;8358;8542;8543;8544;8545;8546;8547	126;514;6720;8356;8358;8542	305	132	559292
P22354	P22354	3	3	3	54S ribosomal protein L20, mitochondrial	MRPL20	sp|P22354|RM20_YEAST 54S ribosomal protein L20, mitochondrial OS=Saccharomyces cerevisiae (strain ATCC 204508 / S288c) OX=559292 GN=MRPL20 PE=1 SV=2	1	3	3	3	2	3	2	3	2	3	26.7	26.7	26.7	22.392	195	195	0	23.499	25.6	26.7	101020000	34399000	66624000	10	10102000	3439900	6662400	9				264	389;1523;4396	True;True;True	436;1681;4859;4860	818;819;3186;9137;9138;9139;9140;9141	936;937;3616;10460;10461;10462;10463;10464;10465	937;3616;10464	306;307;308	53;151;163	559292
P22438	P22438	1	1	1	Methionine--tRNA ligase, mitochondrial	MSM1	sp|P22438|SYMM_YEAST Methionine--tRNA ligase, mitochondrial OS=Saccharomyces cerevisiae (strain ATCC 204508 / S288c) OX=559292 GN=MSM1 PE=1 SV=2	1	1	1	1	1	1	1	1	1	1	3.3	3.3	3.3	66.734	575	575	0.0011325	6.6635	3.3	3.3	8300900	4172700	4128200	31	267770	134600	133170	2				265	751	TRUE	836	1558;1559	1745;1746	1745			559292
P23180	P23180	17	17	17	Probable oxidoreductase AIM17	AIM17	sp|P23180|AIM17_YEAST Probable oxidoreductase AIM17 OS=Saccharomyces cerevisiae (strain ATCC 204508 / S288c) OX=559292 GN=AIM17 PE=1 SV=2	1	17	17	17	17	13	17	13	17	13	47.1	47.1	47.1	53.134	465	465	0	233.52	47.1	44.3	2477700000	1601800000	875870000	21	117980000	76276000	41708000	39				266	429;512;513;572;573;990;1321;1753;2227;2487;2488;2565;2649;3003;3022;3567;4528	True;True;True;True;True;True;True;True;True;True;True;True;True;True;True;True;True	479;574;575;638;639;1100;1457;1926;2451;2732;2733;2817;2907;3319;3340;3936;5008	908;909;910;1085;1086;1087;1088;1208;1209;1210;2073;2074;2075;2750;2751;2752;2753;3644;3645;4631;4632;5138;5139;5140;5280;5281;5448;6193;6194;6239;7421;7422;7423;9401;9402;9403;9404	1030;1031;1032;1222;1223;1224;1225;1361;1362;1363;2335;2336;2337;3095;3096;3097;3098;4142;4143;5272;5273;5873;5874;5875;6025;6026;6027;6214;7054;7055;7103;8496;8497;8498;8499;8500;8501;10762;10763;10764;10765	1032;1223;1225;1361;1363;2335;3096;4142;5273;5873;5875;6025;6214;7055;7103;8497;10764	309	53	559292
P33442;P23248	P33442;P23248	6;6	6;6	6;6	40S ribosomal protein S1-A;40S ribosomal protein S1-B	RPS1A;RPS1B	sp|P33442|RS3A1_YEAST 40S ribosomal protein S1-A OS=Saccharomyces cerevisiae (strain ATCC 204508 / S288c) OX=559292 GN=RPS1A PE=1 SV=2;sp|P23248|RS3A2_YEAST 40S ribosomal protein S1-B OS=Saccharomyces cerevisiae (strain ATCC 204508 / S288c) OX=559292 GN=RP	2	6	6	6	1	6	1	6	1	6	27.1	27.1	27.1	28.743	255	255;255	0	45.954	3.1	27.1	70400000	2623500	67777000	17	4141200	154330	3986900	7				267	463;958;1630;2083;4258;4259	True;True;True;True;True;True	517;1065;1066;1795;2299;4702;4703	975;2010;2011;3391;3392;4372;8821;8822	1099;2266;2267;3850;3851;4991;10108;10109	1099;2266;3851;4991;10108;10109	310	229	559292;559292
P23254	P23254	4	4	4	Transketolase 1	TKL1	sp|P23254|TKT1_YEAST Transketolase 1 OS=Saccharomyces cerevisiae (strain ATCC 204508 / S288c) OX=559292 GN=TKL1 PE=1 SV=4	1	4	4	4	1	3	1	3	1	3	10.3	10.3	10.3	73.805	680	680	0	28.842	3.1	7.2	148240000	0	148240000	31	4782000	0	4782000	3				268	3132;3447;3821;4282	True;True;True;True	3459;3807;4217;4732	6484;7149;7946;8909	7403;8170;9113;10203	7403;8170;9113;10203			559292
P23291;P23292	P23291;P23292	2;1	2;1	2;1	Casein kinase I homolog 1;Casein kinase I homolog 2	YCK1;YCK2	sp|P23291|KC11_YEAST Casein kinase I homolog 1 OS=Saccharomyces cerevisiae (strain ATCC 204508 / S288c) OX=559292 GN=YCK1 PE=1 SV=1;sp|P23292|KC12_YEAST Casein kinase I homolog 2 OS=Saccharomyces cerevisiae (strain ATCC 204508 / S288c) OX=559292 GN=YCK2 PE	2	2	2	2	0	2	0	2	0	2	5.2	5.2	5.2	61.714	538	538;546	0	12.508	0	5.2	8083400	0	8083400	25	323340	0	323340	0				269	410;3557	True;True	460;3924	865;7388	984;8456	984;8456			559292;559292
P23301	P23301	1	1	1	Eukaryotic translation initiation factor 5A-1	HYP2	sp|P23301|IF5A1_YEAST Eukaryotic translation initiation factor 5A-1 OS=Saccharomyces cerevisiae (strain ATCC 204508 / S288c) OX=559292 GN=HYP2 PE=1 SV=3	1	1	1	1	0	1	0	1	0	1	7.6	7.6	7.6	17.114	157	157	0	8.8074	0	7.6	21723000	0	21723000	8	2715400	0	2715400	4				270	4029	TRUE	4450	8343;8344	9562;9563;9564;9565	9564			559292
P23369	P23369	1	1	1	54S ribosomal protein L25, mitochondrial	MRPL25	sp|P23369|RM25_YEAST 54S ribosomal protein L25, mitochondrial OS=Saccharomyces cerevisiae (strain ATCC 204508 / S288c) OX=559292 GN=MRPL25 PE=1 SV=2	1	1	1	1	1	0	1	0	1	0	8.9	8.9	8.9	18.587	157	157	0	8.9821	8.9	0	6315300	6315300	0	6	1052500	1052500	0	1				271	4403	TRUE	4871	9169	10499	10499			559292
P23500	P23500	1	1	1	Mitochondrial RNA-splicing protein MRS4	MRS4	sp|P23500|MRS4_YEAST Mitochondrial RNA-splicing protein MRS4 OS=Saccharomyces cerevisiae (strain ATCC 204508 / S288c) OX=559292 GN=MRS4 PE=1 SV=1	1	1	1	1	1	1	1	1	1	1	3.6	3.6	3.6	33.307	304	304	0	6.8887	3.6	3.6	4417600	2958600	1459000	11	401600	268970	132630	2				272	1387	TRUE	1530	2886;2887	3251;3252	3252	311	250	559292
P23542	P23542	9	9	9	Aspartate aminotransferase, cytoplasmic	AAT2	sp|P23542|AATC_YEAST Aspartate aminotransferase, cytoplasmic OS=Saccharomyces cerevisiae (strain ATCC 204508 / S288c) OX=559292 GN=AAT2 PE=1 SV=3	1	9	9	9	3	9	3	9	3	9	31.3	31.3	31.3	46.057	418	418	0	67.195	6	31.3	143680000	8426900	135260000	22	6531000	383040	6148000	12				273	281;1693;2190;2299;2558;3014;3229;4002;4069	True;True;True;True;True;True;True;True;True	314;1860;2412;2527;2810;3332;3563;4421;4493	589;3499;4564;4565;4778;5270;6221;6663;6664;8292;8293;8294;8424	674;3973;5202;5203;5465;6015;7083;7607;7608;9504;9505;9506;9651	674;3973;5203;5465;6015;7083;7608;9505;9651			559292
P23641	P23641	14	14	14	Mitochondrial phosphate carrier protein;Mitochondrial phosphate carrier protein, N-terminally processed	MIR1	sp|P23641|MPCP_YEAST Mitochondrial phosphate carrier protein OS=Saccharomyces cerevisiae (strain ATCC 204508 / S288c) OX=559292 GN=MIR1 PE=1 SV=1	1	14	14	14	13	13	13	13	13	13	55.6	55.6	55.6	32.812	311	311	0	197.59	50.2	53.1	12254000000	7078000000	5175700000	16	765850000	442380000	323480000	49				274	236;272;660;928;975;987;1848;1955;1976;2639;3086;3098;3553;3591	True;True;True;True;True;True;True;True;True;True;True;True;True;True	264;304;730;1033;1034;1083;1096;2037;2149;2173;2897;3409;3423;3920;3966;3967;3968	494;495;496;497;574;575;1368;1938;1939;1940;1941;1942;1943;1944;1945;1946;1947;2038;2039;2040;2067;2068;3840;3841;4051;4052;4094;4095;5428;5429;5430;5431;6380;6405;6406;6407;7379;7380;7477;7478;7479;7480;7481	557;558;559;560;561;656;657;1532;2182;2183;2184;2185;2186;2187;2188;2189;2190;2191;2192;2193;2297;2298;2299;2300;2329;2330;4355;4356;4589;4590;4591;4592;4593;4644;4645;6191;6192;6193;6194;6195;6196;7283;7311;7312;7313;8445;8446;8565;8566;8567;8568;8569	557;656;1532;2188;2299;2330;4355;4590;4644;6194;7283;7313;8445;8565	312;313	18;35	559292
P23644	P23644	7	7	7	Mitochondrial import receptor subunit TOM40	TOM40	sp|P23644|TOM40_YEAST Mitochondrial import receptor subunit TOM40 OS=Saccharomyces cerevisiae (strain ATCC 204508 / S288c) OX=559292 GN=TOM40 PE=1 SV=1	1	7	7	7	6	6	6	6	6	6	35.9	35.9	35.9	42.038	387	387	0	120.71	29.7	31.3	2002400000	1136500000	865860000	15	133490000	75769000	57724000	20				275	78;593;1349;3160;3288;3637;4147	True;True;True;True;True;True;True	89;90;661;1487;3490;3629;4015;4577;4578	160;161;162;163;164;1242;1243;2805;6537;6538;6802;6803;7565;7566;8574;8575;8576	185;186;187;188;189;190;191;192;1396;1397;3155;7463;7464;7764;7765;8663;8664;9822;9823;9824	192;1397;3155;7463;7765;8664;9823	314;315	94;164	559292
P23833	P23833	3	3	3	Protein SCO1, mitochondrial	SCO1	sp|P23833|SCO1_YEAST Protein SCO1, mitochondrial OS=Saccharomyces cerevisiae (strain ATCC 204508 / S288c) OX=559292 GN=SCO1 PE=1 SV=1	1	3	3	3	2	2	2	2	2	2	18.6	18.6	18.6	33.166	295	295	0	21.687	10.5	11.5	160090000	140620000	19467000	17	9416900	8271800	1145100	4				276	688;915;1448	True;True;True	762;1017;1598	1423;1424;1909;3017	1593;1594;2151;3412	1593;2151;3412	316	124	559292
P23968	P23968	1	1	1	V-type proton ATPase subunit c	VMA16	sp|P23968|VATO_YEAST V-type proton ATPase subunit c OS=Saccharomyces cerevisiae (strain ATCC 204508 / S288c) OX=559292 GN=VMA16 PE=1 SV=1	1	1	1	1	1	0	1	0	1	0	5.6	5.6	5.6	22.595	213	213	0.0031949	5.6875	5.6	0	0	0	0	6	0	0	0	1				277	2597	TRUE	2853	5340	6091	6091			559292
P24720	P24720	2	2	2	Protein MNE1	MNE1	sp|P24720|MNE1_YEAST Protein MNE1 OS=Saccharomyces cerevisiae (strain ATCC 204508 / S288c) OX=559292 GN=MNE1 PE=1 SV=2	1	2	2	2	1	1	1	1	1	1	2.7	2.7	2.7	77.229	663	663	0	11.845	1.2	1.5	6111300	2826300	3284900	35	174610	80752	93856	1				278	1115;2438	True;True	1228;2681	2292;5041	2570;5756	2570;5756			559292
P25038	P25038	5	5	5	Translation initiation factor IF-2, mitochondrial	IFM1	sp|P25038|IF2M_YEAST Translation initiation factor IF-2, mitochondrial OS=Saccharomyces cerevisiae (strain ATCC 204508 / S288c) OX=559292 GN=IFM1 PE=1 SV=2	1	5	5	5	1	5	1	5	1	5	11.2	11.2	11.2	75.656	676	676	0	33.483	1.2	11.2	41849000	1438600	40410000	35	1195700	41104	1154600	4				279	767;1785;3542;3713;4063	True;True;True;True;True	852;1964;3907;4095;4485	1581;3701;3702;7355;7704;8412	1770;4202;4203;8413;8824;9639	1770;4203;8413;8824;9639			559292
P25039	P25039	8	8	8	Elongation factor G, mitochondrial	MEF1	sp|P25039|EFGM_YEAST Elongation factor G, mitochondrial OS=Saccharomyces cerevisiae (strain ATCC 204508 / S288c) OX=559292 GN=MEF1 PE=1 SV=2	1	8	8	8	7	6	7	6	7	6	16.3	16.3	16.3	84.573	761	761	0	75.741	14.1	13	494370000	169570000	324800000	38	13010000	4462400	8547400	22				280	1214;1351;2468;2709;2818;3569;4049;4148	True;True;True;True;True;True;True;True	1339;1489;2713;2980;3118;3938;4470;4579	2500;2501;2502;2503;2809;5106;5107;5578;5579;5835;5836;5837;5838;5839;5840;7427;7428;8381;8577	2806;2807;2808;2809;3159;5836;5837;5838;6363;6364;6652;6653;6654;6655;6656;6657;6658;6659;8505;8506;9605;9825	2807;3159;5836;6363;6654;8505;9605;9825			559292
P25045	P25045	4	4	4	Serine palmitoyltransferase 1	LCB1	sp|P25045|LCB1_YEAST Serine palmitoyltransferase 1 OS=Saccharomyces cerevisiae (strain ATCC 204508 / S288c) OX=559292 GN=LCB1 PE=1 SV=2	1	4	4	4	2	3	2	3	2	3	12.9	12.9	12.9	62.206	558	558	0	36.306	5.9	11.1	71408000	14230000	57178000	21	3400400	677600	2722800	6				281	1328;1668;3209;3819	True;True;True;True	1465;1833;3542;4213;4214;4215	2765;3449;6629;6630;7941;7942;7943;7944	3110;3917;7570;7571;9108;9109;9110;9111	3110;3917;7571;9110	317;318	125;127	559292
P25087	P25087	11	11	11	Sterol 24-C-methyltransferase	ERG6	sp|P25087|ERG6_YEAST Sterol 24-C-methyltransferase ERG6 OS=Saccharomyces cerevisiae (strain ATCC 204508 / S288c) OX=559292 GN=ERG6 PE=1 SV=4	1	11	11	11	7	11	7	11	7	11	35	35	35	43.43	383	383	0	110.03	19.1	35	503870000	177220000	326650000	22	22903000	8055400	14848000	31				282	896;1133;1173;1209;1222;1580;2000;2195;2685;3064;4471	True;True;True;True;True;True;True;True;True;True;True	997;1249;1291;1334;1348;1741;2197;2418;2946;3383;3384;3385;4946	1875;2329;2330;2331;2332;2402;2403;2404;2405;2406;2489;2490;2491;2519;2520;3300;3301;4150;4151;4152;4577;5506;6308;6309;6310;6311;6312;6313;6314;6315;9291	2113;2617;2618;2619;2620;2702;2703;2704;2705;2706;2795;2796;2797;2826;2827;3747;3748;4710;4711;4712;5216;6279;7184;7185;7186;7187;7188;7189;7190;7191;7192;7193;10634	2113;2617;2703;2795;2827;3747;4712;5216;6279;7193;10634	319;320;321	181;320;324	559292
P25270	P25270	1	1	1	rRNA methyltransferase 1, mitochondrial	MRM1	sp|P25270|MRM1_YEAST rRNA methyltransferase 1, mitochondrial OS=Saccharomyces cerevisiae (strain ATCC 204508 / S288c) OX=559292 GN=MRM1 PE=1 SV=2	1	1	1	1	0	1	0	1	0	1	2.2	2.2	2.2	46.387	412	412	0.0071502	5.4004	0	2.2	9557100	0	9557100	20	477850	0	477850	0				283	1055	TRUE	1167	2201	2475	2475			559292
P25294	P25294	2	2	2	Protein SIS1	SIS1	sp|P25294|SIS1_YEAST Protein SIS1 OS=Saccharomyces cerevisiae (strain ATCC 204508 / S288c) OX=559292 GN=SIS1 PE=1 SV=1	1	2	2	2	1	2	1	2	1	2	6	6	6	37.59	352	352	0	11.173	2.6	6	13653000	2327800	11325000	14	975190	166270	808920	1				284	3769;3824	True;True	4157;4220	7839;7840;7952	8982;8983;9119	8982;9119			559292
P25303	P25303	3	3	3	DnaJ-related protein SCJ1	SCJ1	sp|P25303|SCJ1_YEAST DnaJ-related protein SCJ1 OS=Saccharomyces cerevisiae (strain ATCC 204508 / S288c) OX=559292 GN=SCJ1 PE=1 SV=2	1	3	3	3	1	2	1	2	1	2	11.7	11.7	11.7	41.543	377	377	0	31.861	4.2	7.4	20504000	6525900	13978000	19	1079100	343470	735670	3				285	1016;1424;4009	True;True;True	1126;1572;4429	2117;2973;8311	2379;3365;9525	2379;3365;9525			559292
P25345	P25345	7	7	7	Asparagine--tRNA ligase, mitochondrial	SLM5	sp|P25345|SYNM_YEAST Asparagine--tRNA ligase, mitochondrial OS=Saccharomyces cerevisiae (strain ATCC 204508 / S288c) OX=559292 GN=SLM5 PE=1 SV=1	1	7	7	7	6	5	6	5	6	5	22.2	22.2	22.2	56.784	492	492	0	85.864	20.3	16.1	157460000	87374000	70088000	27	5831900	3236100	2595800	10				286	687;1026;1550;1917;3059;3635;3696	True;True;True;True;True;True;True	761;1136;1709;2108;3378;4013;4076	1421;1422;2139;3233;3234;3971;3972;6298;6299;7562;7674	1591;1592;2402;3671;3672;4501;4502;7170;7171;8660;8792	1591;2402;3672;4501;7170;8660;8792			559292
P25349	P25349	3	3	3	Flavoprotein-like protein YCP4	YCP4	sp|P25349|YCP4_YEAST Flavoprotein-like protein YCP4 OS=Saccharomyces cerevisiae (strain ATCC 204508 / S288c) OX=559292 GN=YCP4 PE=1 SV=1	1	3	3	3	3	2	3	2	3	2	27.1	27.1	27.1	26.35	247	247	0	40.919	27.1	15	84247000	48410000	35837000	16	5265400	3025700	2239800	5				287	15;42;2933	True;True;True	16;49;3243	32;33;83;84;6065	38;39;98;99;6918	39;99;6918			559292
P25358	P25358	1	1	1	Elongation of fatty acids protein 2	ELO2	sp|P25358|ELO2_YEAST Elongation of fatty acids protein 2 OS=Saccharomyces cerevisiae (strain ATCC 204508 / S288c) OX=559292 GN=ELO2 PE=1 SV=1	1	1	1	1	1	1	1	1	1	1	2.9	2.9	2.9	40.002	347	347	0	6.7432	2.9	2.9	18791000	9483700	9307300	8	2348900	1185500	1163400	2				288	4138	TRUE	4568	8559;8560	9807;9808	9807			559292
P25365	P25365	2	2	2	Putative guanine nucleotide-exchange factor SED4	SED4	sp|P25365|SED4_YEAST Putative guanine nucleotide-exchange factor SED4 OS=Saccharomyces cerevisiae (strain ATCC 204508 / S288c) OX=559292 GN=SED4 PE=1 SV=1	1	2	2	2	1	2	1	2	1	2	2.3	2.3	2.3	114.08	1065	1065	0	15.494	1.5	2.3	19887000	5979100	13908000	33	602630	181180	421440	1				289	306;1145	True;True	341;1261	638;639;2351	735;736;2641	736;2641			559292
P25372	P25372	3	3	3	Thioredoxin-3, mitochondrial	TRX3	sp|P25372|TRX3_YEAST Thioredoxin-3, mitochondrial OS=Saccharomyces cerevisiae (strain ATCC 204508 / S288c) OX=559292 GN=TRX3 PE=1 SV=1	1	3	3	3	3	0	3	0	3	0	28.3	28.3	28.3	14.432	127	127	0	25.638	28.3	0	40009000	40009000	0	9	4445500	4445500	0	6				290	359;649;1695	True;True;True	401;402;719;1862	753;754;1349;3501	869;870;871;872;1511;3975	872;1511;3975	322	97	559292
P25374	P25374	10	10	10	Cysteine desulfurase, mitochondrial	NFS1	sp|P25374|NFS1_YEAST Cysteine desulfurase, mitochondrial OS=Saccharomyces cerevisiae (strain ATCC 204508 / S288c) OX=559292 GN=NFS1 PE=1 SV=2	1	10	10	10	9	10	9	10	9	10	33.8	33.8	33.8	54.466	497	497	0	130.54	33.8	33.8	591070000	340980000	250090000	25	23643000	13639000	10004000	29				291	451;452;717;1120;1175;1278;1673;1938;2150;3351	True;True;True;True;True;True;True;True;True;True	503;504;796;797;1233;1293;1411;1838;2130;2371;3698	953;954;955;1490;1491;1492;1493;1494;2303;2304;2305;2408;2409;2410;2636;2637;3456;3457;3458;3459;4014;4015;4016;4017;4018;4500;4501;6940;6941	1077;1078;1079;1671;1672;1673;1674;1675;2584;2585;2586;2587;2588;2708;2709;2710;2711;2961;2962;3924;3925;3926;3927;4549;4550;4551;4552;4553;5137;5138;7916;7917	1077;1078;1673;2585;2709;2961;3927;4550;5137;7916	323;324	174;288	559292
P25375	P25375	8	8	8	Saccharolysin	PRD1	sp|P25375|PRTD_YEAST Saccharolysin OS=Saccharomyces cerevisiae (strain ATCC 204508 / S288c) OX=559292 GN=PRD1 PE=1 SV=1	1	8	8	8	7	2	7	2	7	2	14.5	14.5	14.5	81.933	712	712	0	64.318	14.2	4.2	73965000	62550000	11415000	37	1999100	1690500	308510	6				292	1823;2152;2868;3029;3607;3608;3977;4443	True;True;True;True;True;True;True;True	2010;2373;3170;3348;3984;3985;4394;4911	3789;3790;4504;5936;6253;7510;7511;8238;9239	4302;4303;5141;6764;7122;8602;8603;9447;10575	4302;5141;6764;7122;8602;8603;9447;10575	325	84	559292
P25443	P25443	2	2	2	40S ribosomal protein S2	RPS2	sp|P25443|RS2_YEAST 40S ribosomal protein S2 OS=Saccharomyces cerevisiae (strain ATCC 204508 / S288c) OX=559292 GN=RPS2 PE=1 SV=3	1	2	2	2	1	2	1	2	1	2	12.6	12.6	12.6	27.449	254	254	0	15.02	6.7	12.6	366890000	2469400	364420000	13	28223000	189960	28033000	4				293	341;1905	True;True	380;2096	716;717;718;3951	829;830;831;832;4481	830;4481			559292
P25491	P25491	6	6	6	Mitochondrial protein import protein MAS5	YDJ1	sp|P25491|MAS5_YEAST Mitochondrial protein import protein MAS5 OS=Saccharomyces cerevisiae (strain ATCC 204508 / S288c) OX=559292 GN=YDJ1 PE=1 SV=1	1	6	6	6	0	6	0	6	0	6	23.7	23.7	23.7	44.67	409	409	0	35.414	0	23.7	57431000	0	57431000	16	3589500	0	3589500	5				294	1098;1171;1212;1747;1960;4395	True;True;True;True;True;True	1210;1289;1337;1920;2155;4858	2266;2400;2497;3636;4066;9136	2544;2700;2803;4133;4614;10459	2544;2700;2803;4133;4614;10459	326	224	559292
P25515	P25515	1	1	1	V-type proton ATPase subunit c	VMA3	sp|P25515|VATL1_YEAST V-type proton ATPase subunit c OS=Saccharomyces cerevisiae (strain ATCC 204508 / S288c) OX=559292 GN=VMA3 PE=1 SV=1	1	1	1	1	0	1	0	1	0	1	11.2	11.2	11.2	16.35	160	160	0	10.881	0	11.2	67785000	0	67785000	5	13557000	0	13557000	3				295	3353	TRUE	3700	6944;6945	7922;7923;7924	7924			559292
P25573	P25573	4	4	4	Mitochondrial inner membrane i-AAA protease supercomplex subunit MGR1	MGR1	sp|P25573|MGR1_YEAST Mitochondrial inner membrane i-AAA protease supercomplex subunit MGR1 OS=Saccharomyces cerevisiae (strain ATCC 204508 / S288c) OX=559292 GN=MGR1 PE=1 SV=1	1	4	4	4	4	4	4	4	4	4	20.4	20.4	20.4	47.156	417	417	0	49.765	20.4	20.4	171770000	82713000	89061000	23	7468400	3596200	3872200	7				296	810;1121;1572;2271	True;True;True;True	900;1234;1733;2499	1687;1688;2306;2307;3281;3282;4730;4731	1897;1898;2589;2590;3723;3724;5401;5402	1898;2589;3724;5402			559292
P25574	P25574	5	5	5	ER membrane protein complex subunit 1	EMC1	sp|P25574|EMC1_YEAST ER membrane protein complex subunit 1 OS=Saccharomyces cerevisiae (strain ATCC 204508 / S288c) OX=559292 GN=EMC1 PE=1 SV=1	1	5	5	5	4	4	4	4	4	4	10	10	10	87.18	760	760	0	49.679	8	8.7	114020000	31801000	82218000	25	4560800	1272000	3288700	8				297	149;868;961;2161;2544	True;True;True;True;True	165;166;965;1069;2382;2794	292;293;294;1805;2014;4516;4517;5242;5243	331;332;333;2028;2270;5153;5154;5986;5987	332;2028;2270;5154;5987	327	623	559292
P25578	P25578	2	2	2	CDP-diacylglycerol--glycerol-3-phosphate 3-phosphatidyltransferase	PGS1	sp|P25578|PGPS1_YEAST CDP-diacylglycerol--glycerol-3-phosphate 3-phosphatidyltransferase OS=Saccharomyces cerevisiae (strain ATCC 204508 / S288c) OX=559292 GN=PGS1 PE=1 SV=4	1	2	2	2	2	0	2	0	2	0	4.8	4.8	4.8	59.37	521	521	0	14.961	4.8	0	15866000	15866000	0	31	511790	511790	0	2				298	1430;1635	True;True	1578;1800	2985;3398	3378;3857	3378;3857			559292
P25580	P25580	1	1	1	Protein PBN1	PBN1	sp|P25580|PBN1_YEAST Protein PBN1 OS=Saccharomyces cerevisiae (strain ATCC 204508 / S288c) OX=559292 GN=PBN1 PE=1 SV=1	1	1	1	1	1	1	1	1	1	1	3.1	3.1	3.1	47.923	416	416	0	7.2756	3.1	3.1	14796000	4341900	10454000	18	822000	241220	580780	3				299	1794	TRUE	1975;1976	3719;3720;3721	4223;4224;4225	4224	328	233	559292
P25605	P25605	18	18	18	Acetolactate synthase small subunit, mitochondrial	ILV6	sp|P25605|ILV6_YEAST Acetolactate synthase small subunit, mitochondrial OS=Saccharomyces cerevisiae (strain ATCC 204508 / S288c) OX=559292 GN=ILV6 PE=1 SV=2	1	18	18	18	17	15	17	15	17	15	64.1	64.1	64.1	33.986	309	309	0	323.31	62.8	64.1	4927800000	3441400000	1486500000	16	307990000	215090000	92903000	76				300	1239;1240;1455;1468;1867;2051;2333;2610;2739;2740;3057;3077;3079;3080;3252;3849;4246;4247	True;True;True;True;True;True;True;True;True;True;True;True;True;True;True;True;True;True	1365;1366;1606;1621;2057;2256;2563;2866;3025;3026;3027;3028;3376;3399;3401;3402;3589;4248;4689;4690	2543;2544;2545;2546;2547;3034;3035;3036;3069;3070;3071;3072;3872;4280;4281;4282;4283;4837;4838;4839;5364;5365;5652;5653;5654;5655;5656;5657;5658;5659;5660;5661;5662;5663;5664;5665;6294;6295;6347;6348;6349;6351;6352;6353;6712;7995;7996;7997;7998;7999;8791;8792;8793;8794;8795;8796;8797;8798	2852;2853;2854;2855;2856;2857;3434;3435;3436;3476;3477;3478;3479;4390;4391;4886;4887;4888;4889;4890;4891;4892;4893;4894;4895;5526;5527;5528;5529;5530;6116;6117;6448;6449;6450;6451;6452;6453;6454;6455;6456;6457;6458;6459;6460;6461;6462;6463;6464;6465;7166;7167;7234;7235;7236;7237;7239;7240;7241;7660;9169;9170;9171;9172;9173;9174;9175;9176;10076;10077;10078;10079;10080;10081;10082;10083;10084;10085	2854;2857;3435;3478;4391;4891;5528;6116;6455;6463;7166;7235;7239;7240;7660;9171;10076;10085	329	121	559292
P25618	P25618	2	2	2	Protein CWH43	CWH43	sp|P25618|CWH43_YEAST Protein CWH43 OS=Saccharomyces cerevisiae (strain ATCC 204508 / S288c) OX=559292 GN=CWH43 PE=1 SV=2	1	2	2	2	2	1	2	1	2	1	3	3	3	107.88	953	953	0	16.376	3	1.3	11365000	9614000	1751100	32	355160	300440	54722	3				301	1405;2115	True;True	1551;2334	2937;2938;4433	3324;3325;5060	3325;5060			559292
P25619	P25619	1	1	1	30 kDa heat shock protein	HSP30	sp|P25619|HSP30_YEAST 30 kDa heat shock protein OS=Saccharomyces cerevisiae (strain ATCC 204508 / S288c) OX=559292 GN=HSP30 PE=1 SV=1	1	1	1	1	1	0	1	0	1	0	5.4	5.4	5.4	37.044	332	332	0.001087	6.2921	5.4	0	4406000	4406000	0	9	489560	489560	0	1				302	2782	TRUE	3074	5754	6564	6564			559292
P25623	P25623	1	1	1	Suppressor of yeast profilin deletion	SYP1	sp|P25623|SYP1_YEAST Suppressor of yeast profilin deletion OS=Saccharomyces cerevisiae (strain ATCC 204508 / S288c) OX=559292 GN=SYP1 PE=1 SV=3	1	1	1	1	1	1	1	1	1	1	1.5	1.5	1.5	96.136	870	870	0	8.7081	1.5	1.5	8947500	5508900	3438600	42	213040	131160	81872	2				303	969	TRUE	1077	2028;2029	2287;2288	2287			559292
P25626	P25626	5	5	5	54S ribosomal protein IMG1, mitochondrial	IMG1	sp|P25626|IMG1_YEAST 54S ribosomal protein IMG1, mitochondrial OS=Saccharomyces cerevisiae (strain ATCC 204508 / S288c) OX=559292 GN=IMG1 PE=1 SV=1	1	5	5	5	1	5	1	5	1	5	23.1	23.1	23.1	19.393	169	169	0	35.876	9.5	23.1	66208000	27428000	38780000	11	6018900	2493500	3525400	5				304	2177;2178;3179;3180;4166	True;True;True;True;True	2398;2399;3509;3510;4600	4542;4543;6572;6573;6574;8614	5179;5180;7503;7504;7505;7506;9869	5179;5180;7504;7506;9869			559292
P25646	P25646	3	3	3	[Pyruvate dehydrogenase [acetyl-transferring]]-phosphatase 2, mitochondrial	PTC6	sp|P25646|PDP2_YEAST [Pyruvate dehydrogenase [acetyl-transferring]]-phosphatase 2, mitochondrial OS=Saccharomyces cerevisiae (strain ATCC 204508 / S288c) OX=559292 GN=PTC6 PE=1 SV=2	1	3	3	3	3	0	3	0	3	0	5.2	5.2	5.2	49.42	442	442	0	20.26	5.2	0	13489000	13489000	0	29	465150	465150	0	3				305	303;1558;1559	True;True;True	338;1717;1718	634;3248;3249	731;3686;3687	731;3686;3687			559292
P25694	P25694	11	11	11	Cell division control protein 48	CDC48	sp|P25694|CDC48_YEAST Cell division control protein 48 OS=Saccharomyces cerevisiae (strain ATCC 204508 / S288c) OX=559292 GN=CDC48 PE=1 SV=3	1	11	11	11	4	11	4	11	4	11	21.3	21.3	21.3	91.995	835	835	0	95.956	7.5	21.3	352040000	35229000	316810000	45	7823000	782860	7040200	16				306	2;312;890;2065;2171;2235;2759;2958;3480;3813;4351	True;True;True;True;True;True;True;True;True;True;True	2;347;991;2272;2392;2460;3050;3272;3843;4207;4807	4;655;656;1866;4317;4531;4532;4652;5705;6115;6116;7210;7211;7928;7929;9032	4;765;766;2103;4934;5168;5169;5296;6511;6970;6971;8240;8241;9091;9092;10340	4;766;2103;4934;5168;5296;6511;6971;8241;9092;10340			559292
P25719	P25719	5	5	5	Peptidyl-prolyl cis-trans isomerase C, mitochondrial	CPR3	sp|P25719|CYPC_YEAST Peptidyl-prolyl cis-trans isomerase C, mitochondrial OS=Saccharomyces cerevisiae (strain ATCC 204508 / S288c) OX=559292 GN=CPR3 PE=1 SV=1	1	5	5	5	5	2	5	2	5	2	30.8	30.8	30.8	19.919	182	182	0	47.803	30.8	18.1	584600000	439130000	145480000	10	58460000	43913000	14548000	8				307	61;1540;1619;1666;1707	True;True;True;True;True	70;1699;1784;1831;1874	125;3217;3373;3374;3446;3523;3524;3525;3526	147;3655;3830;3831;3914;3998;3999;4000;4001	147;3655;3831;3914;4000	330	79	559292
P26321	P26321	2	2	2	60S ribosomal protein L5	RPL5	sp|P26321|RL5_YEAST 60S ribosomal protein L5 OS=Saccharomyces cerevisiae (strain ATCC 204508 / S288c) OX=559292 GN=RPL5 PE=1 SV=4	1	2	2	2	1	2	1	2	1	2	10.8	10.8	10.8	33.714	297	297	0	24.562	3	10.8	111100000	13256000	97847000	12	9258600	1104700	8153900	3				308	1418;3992	True;True	1566;4410	2963;8270;8271	3355;9481;9482	3355;9482			559292
P26637	P26637	1	1	1	Leucine--tRNA ligase, cytoplasmic	CDC60	sp|P26637|SYLC_YEAST Leucine--tRNA ligase, cytoplasmic OS=Saccharomyces cerevisiae (strain ATCC 204508 / S288c) OX=559292 GN=CDC60 PE=1 SV=1	1	1	1	1	0	1	0	1	0	1	0.8	0.8	0.8	124.14	1090	1090	0	7.0711	0	0.8	2142100	0	2142100	59	36307	0	36307	1				309	3971	TRUE	4388	8229	9438	9438			559292
P26783	P26783	3	3	3	40S ribosomal protein S5	RPS5	sp|P26783|RS5_YEAST 40S ribosomal protein S5 OS=Saccharomyces cerevisiae (strain ATCC 204508 / S288c) OX=559292 GN=RPS5 PE=1 SV=3	1	3	3	3	0	3	0	3	0	3	12.9	12.9	12.9	25.038	225	225	0	24.44	0	12.9	41041000	0	41041000	11	3731000	0	3731000	3				310	3264;3714;4149	True;True;True	3601;4096;4580	6741;6742;7705;8578	7694;7695;8825;9826	7694;8825;9826			559292
P26784	P26784	1	1	1	60S ribosomal protein L16-A	RPL16A	sp|P26784|RL16A_YEAST 60S ribosomal protein L16-A OS=Saccharomyces cerevisiae (strain ATCC 204508 / S288c) OX=559292 GN=RPL16A PE=1 SV=3	1	1	1	1	0	1	0	1	0	1	6	6	6	22.201	199	199	0	10.503	0	6	20272000	0	20272000	11	1842900	0	1842900	1				311	54	TRUE	63	111	133	133			559292
P26785	P26785	2	2	2	60S ribosomal protein L16-B	RPL16B	sp|P26785|RL16B_YEAST 60S ribosomal protein L16-B OS=Saccharomyces cerevisiae (strain ATCC 204508 / S288c) OX=559292 GN=RPL16B PE=1 SV=3	1	2	2	2	0	2	0	2	0	2	14.1	14.1	14.1	22.249	198	198	0	14.92	0	14.1	59452000	0	59452000	11	5404700	0	5404700	1				312	51;3516	True;True	59;3881	104;7309	125;8360	125;8360			559292
P27614	P27614	1	1	1	Carboxypeptidase S	CPS1	sp|P27614|CBPS_YEAST Carboxypeptidase S OS=Saccharomyces cerevisiae (strain ATCC 204508 / S288c) OX=559292 GN=CPS1 PE=1 SV=2	1	1	1	1	0	1	0	1	0	1	2.3	2.3	2.3	64.596	576	576	0	6.9605	0	2.3	15098000	0	15098000	25	603940	0	603940	1				313	1807	TRUE	1992	3758	4267	4267			559292
P27680	P27680	2	2	2	Ubiquinone biosynthesis O-methyltransferase, mitochondrial	COQ3	sp|P27680|COQ3_YEAST Ubiquinone biosynthesis O-methyltransferase, mitochondrial OS=Saccharomyces cerevisiae (strain ATCC 204508 / S288c) OX=559292 GN=COQ3 PE=1 SV=2	1	2	2	2	1	2	1	2	1	2	7.4	7.4	7.4	36.33	312	312	0	15.477	3.2	7.4	17445000	5257500	12188000	17	1026200	309270	716920	3				314	672;1282	True;True	743;1415	1393;2641;2642	1557;2966;2967	1557;2966			559292
P27697	P27697	3	3	3	Atypical kinase COQ8, mitochondrial	COQ8	sp|P27697|COQ8_YEAST Atypical kinase COQ8, mitochondrial OS=Saccharomyces cerevisiae (strain ATCC 204508 / S288c) OX=559292 GN=COQ8 PE=1 SV=1	1	3	3	3	2	1	2	1	2	1	7	7	7	56.741	501	501	0	19.223	4	3	14703000	10901000	3802400	31	474290	351630	122660	3				315	384;1352;2142	True;True;True	431;1490;1491;2363	811;2810;2811;4485	929;3160;3161;5119	929;3161;5119	331	454	559292
P27810	P27810	1	1	1	Alpha-1,2 mannosyltransferase KTR1	KTR1	sp|P27810|KTR1_YEAST Alpha-1,2 mannosyltransferase KTR1 OS=Saccharomyces cerevisiae (strain ATCC 204508 / S288c) OX=559292 GN=KTR1 PE=1 SV=1	1	1	1	1	0	1	0	1	0	1	2	2	2	46.022	393	393	0.0052247	5.5278	0	2	5601900	0	5601900	22	254630	0	254630	1				316	4342	TRUE	4798	9011	10316	10316			559292
P27882	P27882	1	1	1	Mitochondrial FAD-linked sulfhydryl oxidase ERV1	ERV1	sp|P27882|ERV1_YEAST Mitochondrial FAD-linked sulfhydryl oxidase ERV1 OS=Saccharomyces cerevisiae (strain ATCC 204508 / S288c) OX=559292 GN=ERV1 PE=1 SV=2	1	1	1	1	1	1	1	1	1	1	10.1	10.1	10.1	21.639	189	189	0	13.166	10.1	10.1	4360500	2674700	1685800	11	396410	243160	153260	2				317	2112	TRUE	2331	4428;4429	5054;5055	5054	332	73	559292
P27929	P27929	11	11	11	37S ribosomal protein NAM9, mitochondrial	NAM9	sp|P27929|NAM9_YEAST 37S ribosomal protein NAM9, mitochondrial OS=Saccharomyces cerevisiae (strain ATCC 204508 / S288c) OX=559292 GN=NAM9 PE=1 SV=2	1	11	11	11	6	9	6	9	6	9	22.2	22.2	22.2	56.355	486	486	0	91.639	13.2	18.7	336170000	96970000	239200000	30	11206000	3232300	7973200	19				318	547;867;1596;2031;2046;2175;2731;2996;3058;3227;3825	True;True;True;True;True;True;True;True;True;True;True	612;964;1759;2233;2251;2396;3014;3015;3312;3377;3561;4221	1162;1804;3331;4229;4230;4231;4269;4538;4539;5636;5637;5638;5639;6184;6296;6297;6661;7953	1312;2027;3782;4803;4804;4805;4806;4870;5175;5176;6428;6429;6430;6431;6432;7045;7168;7169;7605;9120	1312;2027;3782;4803;4870;5175;6430;7045;7169;7605;9120	333	362	559292
P28239	P28239	6	6	6	Inorganic pyrophosphatase, mitochondrial	PPA2	sp|P28239|IPYR2_YEAST Inorganic pyrophosphatase, mitochondrial OS=Saccharomyces cerevisiae (strain ATCC 204508 / S288c) OX=559292 GN=PPA2 PE=1 SV=1	1	6	6	6	5	2	5	2	5	2	28.4	28.4	28.4	35.572	310	310	0	39.03	27.7	11.6	140970000	74080000	66892000	16	8810800	4630000	4180800	7				319	92;2870;3895;4075;4160;4431	True;True;True;True;True;True	104;3172;4301;4302;4499;4593;4899	183;5938;8089;8090;8432;8433;8603;8604;9221	211;6766;9274;9275;9661;9662;9856;9857;10556	211;6766;9274;9662;9856;10556	334	78	559292
P28241	P28241	15	15	15	Isocitrate dehydrogenase [NAD] subunit 2, mitochondrial	IDH2	sp|P28241|IDH2_YEAST Isocitrate dehydrogenase [NAD] subunit 2, mitochondrial OS=Saccharomyces cerevisiae (strain ATCC 204508 / S288c) OX=559292 GN=IDH2 PE=1 SV=1	1	15	15	15	14	11	14	11	14	11	42.3	42.3	42.3	39.739	369	369	0	240.41	42.3	35.2	8323800000	5305600000	3018200000	12	693650000	442130000	251520000	54				320	814;917;1364;1873;2064;2100;3444;3445;3662;3663;3679;3680;3875;4343;4503	True;True;True;True;True;True;True;True;True;True;True;True;True;True;True	904;1019;1503;2063;2271;2318;3804;3805;4040;4041;4058;4059;4278;4799;4980	1698;1699;1700;1701;1914;1915;2830;2831;3883;3884;3885;3886;3887;3888;4316;4405;4406;4407;4408;7143;7144;7145;7146;7147;7614;7615;7616;7617;7618;7640;7641;7642;7643;7644;8042;8043;8044;8045;9012;9343;9344;9345;9346	1912;1913;1914;1915;2156;2157;3182;3183;4406;4407;4408;4409;4410;4411;4412;4933;5028;5029;5030;5031;5032;5033;8162;8163;8164;8165;8166;8167;8168;8717;8718;8719;8720;8721;8722;8723;8745;8746;8747;8748;8749;8750;8751;8752;8753;9224;9225;9226;9227;10317;10693;10694;10695;10696;10697;10698	1915;2156;3183;4412;4933;5029;8163;8168;8717;8723;8750;8753;9226;10317;10693			559292
P28321	P28321	4	4	4	Monoglyceride lipase	YJU3	sp|P28321|MGLL_YEAST Monoglyceride lipase OS=Saccharomyces cerevisiae (strain ATCC 204508 / S288c) OX=559292 GN=YJU3 PE=1 SV=2	1	4	4	4	2	4	2	4	2	4	18.2	18.2	18.2	35.562	313	313	0	37.8	8.9	18.2	165500000	66497000	99005000	19	8710600	3499900	5210800	7				321	74;1431;4112;4190	True;True;True;True	84;1579;4539;4626	151;2986;2987;2988;8517;8661;8662	176;3379;3380;3381;9763;9925;9926	176;3380;9763;9926	335	204	559292
P28496	P28496	1	1	1	Sphingosine N-acyltransferase LAC1	LAC1	sp|P28496|LAC1_YEAST Ceramide synthase LAC1 OS=Saccharomyces cerevisiae (strain ATCC 204508 / S288c) OX=559292 GN=LAC1 PE=1 SV=2	1	1	1	1	0	1	0	1	0	1	3.8	3.8	3.8	48.991	418	418	0	12.131	0	3.8	11335000	0	11335000	16	708450	0	708450	2				322	1146	TRUE	1262	2352	2642;2643	2642			559292
P28625	P28625	3	3	3	Protein YIM1	YIM1	sp|P28625|YIM1_YEAST Protein YIM1 OS=Saccharomyces cerevisiae (strain ATCC 204508 / S288c) OX=559292 GN=YIM1 PE=1 SV=2	1	3	3	3	3	2	3	2	3	2	17	17	17	41.637	365	365	0	48.819	17	11	70211000	49605000	20606000	17	4130100	2917900	1212100	6				323	989;1412;3593	True;True;True	1098;1099;1559;3970	2071;2072;2949;7484;7485;7486	2333;2334;3340;8572;8573;8574	2333;3340;8572	336	325	559292
P28737;Q06708	P28737	5;1	5;1	5;1	Protein MSP1	MSP1	sp|P28737|MSP1_YEAST Outer mitochondrial transmembrane helix translocase OS=Saccharomyces cerevisiae (strain ATCC 204508 / S288c) OX=559292 GN=MSP1 PE=1 SV=2	2	5	5	5	5	2	5	2	5	2	18.8	18.8	18.8	40.343	362	362;880	0	51.309	18.8	8.6	48858000	30144000	18714000	20	2442900	1507200	935720	7				324	578;1779;1911;3100;3482	True;True;True;True;True	644;1957;2102;3425;3846	1216;3690;3961;6409;6410;7216;7217	1369;4191;4491;7315;7316;8250;8251	1369;4191;4491;7315;8251	337	177	559292;559292
P28778	P28778	1	1	1	37S ribosomal protein MRP17, mitochondrial	MRP17	sp|P28778|RT06_YEAST 37S ribosomal protein MRP17, mitochondrial OS=Saccharomyces cerevisiae (strain ATCC 204508 / S288c) OX=559292 GN=MRP17 PE=1 SV=1	1	1	1	1	1	1	1	1	1	1	7.6	7.6	7.6	15.02	131	131	0	9.7171	7.6	7.6	56740000	26529000	30211000	6	9456700	4421500	5035200	2				325	2718	TRUE	2995	5601;5602	6387;6388	6388	338	1	559292
P28817	P28817	5	5	5	3-hydroxyisobutyryl-CoA hydrolase, mitochondrial	EHD3	sp|P28817|HIBCH_YEAST 3-hydroxyisobutyryl-CoA hydrolase, mitochondrial OS=Saccharomyces cerevisiae (strain ATCC 204508 / S288c) OX=559292 GN=EHD3 PE=1 SV=2	1	5	5	5	5	5	5	5	5	5	13.2	13.2	13.2	56.288	500	500	0	43.48	13.2	13.2	153110000	77133000	75974000	27	5670600	2856800	2813900	11				326	1972;2435;2800;3500;4481	True;True;True;True;True	2168;2678;3096;3864;4957	4084;4085;5035;5036;5791;5792;7256;7257;9305;9306	4634;4635;5749;5750;5751;6603;6604;8297;8298;8299;10650;10651	4635;5749;6603;8297;10650			559292
P28834	P28834	16	16	16	Isocitrate dehydrogenase [NAD] subunit 1, mitochondrial	IDH1	sp|P28834|IDH1_YEAST Isocitrate dehydrogenase [NAD] subunit 1, mitochondrial OS=Saccharomyces cerevisiae (strain ATCC 204508 / S288c) OX=559292 GN=IDH1 PE=1 SV=2	1	16	16	16	16	16	16	16	16	16	59.2	59.2	59.2	39.324	360	360	0	291.81	59.2	59.2	5131800000	2612100000	2519700000	19	270090000	137480000	132610000	56				327	467;613;694;813;916;925;1142;1143;1338;1339;1375;1822;2052;2820;3722;3834	True;True;True;True;True;True;True;True;True;True;True;True;True;True;True;True	521;682;770;903;1018;1030;1258;1259;1475;1476;1516;1517;2009;2257;3120;4105;4230	979;980;1286;1287;1441;1442;1694;1695;1696;1697;1910;1911;1912;1913;1934;1935;2345;2346;2347;2348;2780;2781;2782;2783;2784;2785;2786;2787;2788;2860;2861;2862;3787;3788;4284;4285;4286;4287;5844;5845;7722;7723;7963;7964;7965;7966	1103;1104;1442;1443;1616;1617;1907;1908;1909;1910;1911;2152;2153;2154;2155;2178;2179;2635;2636;2637;2638;3125;3126;3127;3128;3129;3130;3131;3132;3133;3134;3135;3136;3137;3138;3224;3225;3226;4300;4301;4896;4897;4898;4899;6663;6664;8844;8845;9132;9133;9134;9135;9136;9137;9138;9139;9140	1104;1442;1617;1911;2155;2179;2635;2637;3126;3134;3226;4300;4898;6663;8845;9133	339;340;341	232;302;309	559292
P29311	P29311	1	1	1	Protein BMH1	BMH1	sp|P29311|BMH1_YEAST Protein BMH1 OS=Saccharomyces cerevisiae (strain ATCC 204508 / S288c) OX=559292 GN=BMH1 PE=1 SV=4	1	1	1	1	1	1	1	1	1	1	5.2	5.2	5.2	30.091	267	267	0	8.687	5.2	5.2	1341300	0	1341300	15	89422	0	89422	2				328	3878	TRUE	4281	8049;8050	9231;9232	9232			559292
P29509	P29509	2	1	1	Thioredoxin reductase 1	TRR1	sp|P29509|TRXB1_YEAST Thioredoxin reductase 1 OS=Saccharomyces cerevisiae (strain ATCC 204508 / S288c) OX=559292 GN=TRR1 PE=1 SV=3	1	2	1	1	2	2	1	1	1	1	10.7	4.7	4.7	34.238	319	319	0.001105	6.5465	10.7	10.7	1949200	752030	1197100	12	162430	62669	99762	2				329	1909;4223	True;False	2100;4663	3957;3958;8729;8730;8731	4487;4488;10009;10010;10011	4488;10010			559292
P29547	P29547	1	1	1	Elongation factor 1-gamma 1	CAM1	sp|P29547|EF1G1_YEAST Elongation factor 1-gamma 1 OS=Saccharomyces cerevisiae (strain ATCC 204508 / S288c) OX=559292 GN=CAM1 PE=1 SV=2	1	1	1	1	0	1	0	1	0	1	4.3	4.3	4.3	47.087	415	415	0	17.721	0	4.3	6194300	0	6194300	25	247770	0	247770	1				330	3826	TRUE	4222	7954	9121	9121			559292
P29704	P29704	4	4	4	Squalene synthase	ERG9	sp|P29704|ERG9_YEAST Squalene synthase ERG9 OS=Saccharomyces cerevisiae (strain ATCC 204508 / S288c) OX=559292 GN=ERG9 PE=1 SV=2	1	4	4	4	4	4	4	4	4	4	10.4	10.4	10.4	51.719	444	444	0	33.245	10.4	10.4	154150000	66377000	87775000	21	7340600	3160800	4179800	11				331	167;1203;2388;2419	True;True;True;True	185;186;1328;2622;2623;2661	332;333;334;335;2480;2481;4938;4939;4940;5001;5002	373;374;375;376;2786;2787;5640;5641;5642;5712;5713;5714;5715	375;2787;5640;5715	342;343	14;85	559292
P30605	P30605	1	1	1	Myo-inositol transporter 1	ITR1	sp|P30605|ITR1_YEAST Myo-inositol transporter 1 OS=Saccharomyces cerevisiae (strain ATCC 204508 / S288c) OX=559292 GN=ITR1 PE=1 SV=2	1	1	1	1	1	0	1	0	1	0	2.6	2.6	2.6	63.569	584	584	0	9.7904	2.6	0	9818200	9818200	0	15	654550	654550	0	1				332	2069	TRUE	2278	4325	4942	4942			559292
P30624	P30624	15	15	15	Long-chain-fatty-acid--CoA ligase 1	FAA1	sp|P30624|LCF1_YEAST Long-chain-fatty-acid--CoA ligase 1 OS=Saccharomyces cerevisiae (strain ATCC 204508 / S288c) OX=559292 GN=FAA1 PE=1 SV=1	1	15	15	15	13	15	13	15	13	15	33.9	33.9	33.9	77.865	700	700	0	180.14	30.4	33.9	3054100000	1012100000	2042000000	38	80371000	26635000	53736000	48				333	124;567;840;1532;1661;1987;2273;2601;2693;2904;3471;3673;3788;4411;4412	True;True;True;True;True;True;True;True;True;True;True;True;True;True;True	136;632;933;934;1691;1826;2184;2501;2857;2957;2958;3212;3832;4052;4179;4879;4880	244;245;1191;1192;1750;1751;1752;3201;3202;3436;3437;3438;3439;4118;4733;4734;5346;5347;5528;5529;5530;5531;5532;5533;6015;6016;6017;7190;7191;7192;7193;7630;7877;7878;9181;9182;9183;9184;9185;9186	281;282;1342;1343;1966;1967;1968;3636;3637;3899;3900;3901;3902;3903;3904;3905;3906;3907;4673;5404;5405;5406;5407;6097;6098;6305;6306;6307;6308;6309;6310;6860;6861;6862;8219;8220;8221;8222;8735;9030;9031;10514;10515;10516;10517;10518;10519;10520	281;1342;1966;3637;3906;4673;5404;6098;6310;6862;8221;8735;9030;10514;10516	344;345;346	142;268;561	559292
P30775	P30775	3	3	3	Peptide chain release factor 1, mitochondrial	MRF1	sp|P30775|RF1M_YEAST Peptide chain release factor 1, mitochondrial OS=Saccharomyces cerevisiae (strain ATCC 204508 / S288c) OX=559292 GN=MRF1 PE=1 SV=1	1	3	3	3	3	1	3	1	3	1	11.6	11.6	11.6	46.77	413	413	0	23.779	11.6	3.9	23095000	20161000	2934400	21	1099800	960040	139730	4				334	2509;2579;3711	True;True;True	2757;2832;2833;4093	5182;5308;5309;5310;7702	5925;6055;6056;6057;8822	5925;6056;8822	347	309	559292
P30902	P30902	9	9	9	ATP synthase subunit d, mitochondrial	ATP7	sp|P30902|ATP7_YEAST ATP synthase subunit d, mitochondrial OS=Saccharomyces cerevisiae (strain ATCC 204508 / S288c) OX=559292 GN=ATP7 PE=1 SV=2	1	9	9	9	7	8	7	8	7	8	56.3	56.3	56.3	19.809	174	174	0	111.86	48.3	55.7	1346000000	429010000	916940000	10	134600000	42901000	91694000	22				335	766;1728;1896;1897;2947;2992;3104;3116;3253	True;True;True;True;True;True;True;True;True	851;1898;2087;2088;3258;3308;3429;3441;3590	1579;1580;3597;3933;3934;3935;6089;6090;6091;6092;6093;6178;6179;6417;6450;6451;6713;6714;6715;6716;6717	1768;1769;4084;4461;4462;4463;4464;4465;6942;6943;6944;6945;6946;7039;7040;7326;7363;7364;7661;7662;7663;7664;7665	1769;4084;4461;4465;6946;7040;7326;7364;7664	348	153	559292
P31334	P31334	4	4	4	54S ribosomal protein L9, mitochondrial	MRPL9	sp|P31334|RM09_YEAST 54S ribosomal protein L9, mitochondrial OS=Saccharomyces cerevisiae (strain ATCC 204508 / S288c) OX=559292 GN=MRPL9 PE=1 SV=3	1	4	4	4	4	4	4	4	4	4	23.4	23.4	23.4	29.79	269	269	0	46.319	23.4	23.4	167180000	75914000	91266000	15	11145000	5060900	6084400	9				336	1310;3271;3841;4111	True;True;True;True	1445;3608;3609;4239;4538	2726;2727;6752;6753;6754;6755;7979;7980;8515;8516	3070;3071;7705;7706;7707;7708;9153;9154;9761;9762	3071;7708;9153;9762	349	94	559292
P31382	P31382	4	4	4	Dolichyl-phosphate-mannose--protein mannosyltransferase 2	PMT2	sp|P31382|PMT2_YEAST Dolichyl-phosphate-mannose--protein mannosyltransferase 2 OS=Saccharomyces cerevisiae (strain ATCC 204508 / S288c) OX=559292 GN=PMT2 PE=1 SV=2	1	4	4	4	3	4	3	4	3	4	10	10	10	86.869	759	759	0	33.786	7.8	10	119590000	26876000	92713000	36	3321900	746570	2575300	8				337	450;1658;2922;3833	True;True;True;True	502;1823;3232;4229	951;952;3431;3432;6049;6050;6051;7962	1075;1076;3892;3893;6896;6897;6898;6899;9131	1075;3893;6899;9131			559292
P31539	P31539	3	3	3	Heat shock protein 104	HSP104	sp|P31539|HS104_YEAST Heat shock protein 104 OS=Saccharomyces cerevisiae (strain ATCC 204508 / S288c) OX=559292 GN=HSP104 PE=1 SV=2	1	3	3	3	1	2	1	2	1	2	3.7	3.7	3.7	102.03	908	908	0	21.05	1.5	2.2	8841900	3287400	5554400	52	170040	63219	106820	1				338	642;1739;3114	True;True;True	712;1912;3439	1334;3624;6448	1490;4121;7361	1490;4121;7361			559292
P32048	P32048	4	4	4	Lysine--tRNA ligase, mitochondrial	MSK1	sp|P32048|SYKM_YEAST Lysine--tRNA ligase, mitochondrial OS=Saccharomyces cerevisiae (strain ATCC 204508 / S288c) OX=559292 GN=MSK1 PE=1 SV=3	1	4	4	4	2	3	2	3	2	3	9.7	9.7	9.7	66.127	576	576	0	33.128	3.8	8.5	25389000	8723700	16665000	33	769360	264350	505000	4				339	1293;1915;3204;4255	True;True;True;True	1426;2106;3537;4698	2693;3966;6621;8814;8815	3033;4496;7561;10101;10102	3033;4496;7561;10101			559292
P32191	P32191	32	32	32	Glycerol-3-phosphate dehydrogenase, mitochondrial	GUT2	sp|P32191|GPDM_YEAST Glycerol-3-phosphate dehydrogenase, mitochondrial OS=Saccharomyces cerevisiae (strain ATCC 204508 / S288c) OX=559292 GN=GUT2 PE=1 SV=2	1	32	32	32	29	20	29	20	29	20	55.2	55.2	55.2	72.388	649	649	0	323.31	50.2	41	3718700000	2160000000	1558800000	40	92968000	53999000	38969000	83				340	239;259;260;286;373;374;592;638;658;659;779;808;850;926;1169;1170;1324;2449;2737;3126;3188;3358;3530;3549;3709;3812;4082;4131;4132;4260;4476;4491	True;True;True;True;True;True;True;True;True;True;True;True;True;True;True;True;True;True;True;True;True;True;True;True;True;True;True;True;True;True;True;True	267;268;289;290;319;417;418;419;420;660;708;728;729;864;898;944;945;1031;1287;1288;1460;2693;3022;3023;3451;3452;3519;3520;3706;3895;3916;4091;4206;4507;4559;4560;4561;4704;4951;4967	503;504;552;553;554;555;597;598;779;780;781;782;783;784;785;786;787;788;789;790;791;1241;1327;1328;1365;1366;1367;1598;1684;1685;1765;1766;1767;1936;2396;2397;2398;2399;2757;5062;5063;5649;5650;6469;6470;6471;6472;6473;6591;6592;6593;6594;6595;6596;6597;6598;6957;6958;6959;7331;7332;7369;7370;7699;7700;7926;7927;8446;8550;8551;8552;8823;9297;9324	567;568;629;630;631;632;682;683;684;897;898;899;900;901;902;903;904;905;906;907;908;909;1395;1483;1484;1528;1529;1530;1531;1787;1894;1895;1982;1983;1984;2180;2696;2697;2698;2699;3102;5778;5779;5780;6445;6446;7384;7385;7386;7387;7388;7389;7390;7391;7392;7529;7530;7531;7532;7533;7534;7535;7536;7537;7941;7942;7943;7944;7945;8384;8385;8430;8431;8432;8818;8819;8820;9089;9090;9676;9798;9799;9800;10110;…	568;630;632;684;902;908;1395;1483;1528;1531;1787;1895;1983;2180;2697;2699;3102;5779;6446;7388;7534;7945;8384;8430;8819;9090;9676;9798;9800;10110;10640;10674	350;351;352;353;354;355;356;357	204;294;359;385;468;519;542;622	559292
P32266	P32266	25	25	25	Dynamin-like GTPase MGM1, mitochondrial;Dynamin-like GTPase MGM1 large isoform;Dynamin-like GTPase MGM1 small isoform	MGM1	sp|P32266|MGM1_YEAST Dynamin-like GTPase MGM1, mitochondrial OS=Saccharomyces cerevisiae (strain ATCC 204508 / S288c) OX=559292 GN=MGM1 PE=1 SV=3	1	25	25	25	21	18	21	18	21	18	30.3	30.3	30.3	99.177	881	881	0	234.09	26	26.2	1624200000	1023900000	600280000	46	35309000	22260000	13050000	50				341	369;530;553;773;1385;1500;1604;1997;2014;2019;2091;2128;2203;2557;2588;2589;2710;3224;3242;3609;3960;4093;4373;4374;4477	True;True;True;True;True;True;True;True;True;True;True;True;True;True;True;True;True;True;True;True;True;True;True;True;True	413;594;618;858;1528;1655;1768;2194;2213;2218;2308;2309;2348;2349;2426;2808;2809;2842;2843;2844;2981;2982;3558;3578;3579;3986;4375;4518;4834;4835;4952;4953	772;773;1125;1126;1127;1170;1589;1590;2883;2884;3128;3129;3348;4141;4142;4186;4193;4194;4387;4388;4460;4461;4462;4463;4464;4465;4588;5266;5267;5268;5269;5322;5323;5324;5325;5326;5580;5581;5582;6656;6693;6694;6695;6696;7512;8202;8471;9091;9092;9093;9094;9298;9299;9300	890;891;1274;1275;1276;1320;1778;1779;3248;3249;3547;3548;3804;4697;4698;4750;4757;4758;5006;5007;5091;5092;5093;5094;5095;5096;5097;5227;6011;6012;6013;6014;6072;6073;6074;6075;6076;6365;6366;6367;6368;7600;7639;7640;7641;7642;7643;8604;9405;9703;10406;10407;10408;10409;10641;10642;10643	890;1274;1320;1779;3249;3547;3804;4697;4750;4758;5007;5095;5227;6012;6074;6076;6366;7600;7643;8604;9405;9703;10406;10408;10642	358;359;360;361;362;363;364;365	268;282;284;288;408;625;729;836	559292
P32316	P32316	17	17	17	Acetyl-CoA hydrolase	ACH1	sp|P32316|ACH1_YEAST Acetyl-CoA hydrolase OS=Saccharomyces cerevisiae (strain ATCC 204508 / S288c) OX=559292 GN=ACH1 PE=1 SV=2	1	17	17	17	13	14	13	14	13	14	46	46	46	58.711	526	526	0	173.18	40.1	39.4	1462000000	746350000	715660000	25	58480000	29854000	28626000	49				342	71;105;333;334;357;653;1070;1506;1741;2267;2711;2797;3232;4050;4077;4240;4241	True;True;True;True;True;True;True;True;True;True;True;True;True;True;True;True;True	81;117;372;373;399;723;1182;1661;1662;1914;2494;2495;2983;2984;3093;3567;4471;4501;4682;4683;4684	146;210;211;212;213;214;702;703;750;751;1357;1358;1359;2222;2223;2224;2225;3141;3142;3143;3144;3145;3626;4722;4723;4724;5583;5584;5786;5787;6670;8382;8383;8384;8385;8435;8775;8776;8777;8778;8779;8780	171;243;244;245;246;247;248;249;250;251;815;816;865;866;1519;1520;1521;2498;2499;2500;2501;3562;3563;3564;3565;3566;3567;3568;3569;4123;5393;5394;5395;6369;6370;6598;6599;7615;9606;9607;9608;9609;9664;10059;10060;10061;10062;10063;10064;10065	171;246;815;816;866;1520;2500;3565;4123;5395;6369;6598;7615;9606;9664;10060;10064	366;367;368;369;370;371	120;194;233;246;368;390	559292
P32317	P32317	7	7	7	Protein AFG1	AFG1	sp|P32317|AFG1_YEAST Protein AFG1 OS=Saccharomyces cerevisiae (strain ATCC 204508 / S288c) OX=559292 GN=AFG1 PE=1 SV=1	1	7	7	7	7	2	7	2	7	2	19.4	19.4	19.4	58.264	509	509	0	51.165	19.4	4.3	192770000	178920000	13853000	25	7710900	7156800	554100	8				343	1027;1438;1831;2815;3094;3155;3787	True;True;True;True;True;True;True	1137;1586;2019;3115;3419;3485;4178	2140;3000;3001;3804;5827;5828;6401;6530;7876	2403;3393;3394;4317;6644;6645;7307;7456;9029	2403;3394;4317;6644;7307;7456;9029	372;373	134;136	559292
P32324	P32324	10	10	10	Elongation factor 2	EFT1	sp|P32324|EF2_YEAST Elongation factor 2 OS=Saccharomyces cerevisiae (strain ATCC 204508 / S288c) OX=559292 GN=EFT2 PE=1 SV=1	1	10	10	10	1	10	1	10	1	10	13.9	13.9	13.9	93.288	842	842	0	77.847	1.1	13.9	167710000	2894400	164820000	46	3646000	62922	3583000	14				344	43;87;187;353;1124;1411;2198;2199;3544;3545	True;True;True;True;True;True;True;True;True;True	50;51;99;208;395;1238;1558;2421;2422;3909;3910;3911	85;86;87;175;176;379;743;2313;2948;4581;4582;7360;7361;7362	100;101;102;203;204;424;858;2598;3339;5220;5221;8418;8419;8420;8421	101;203;424;858;2598;3339;5220;5221;8418;8420	374;375	81;379	559292
P32330	P32330	1	1	1	2-deoxy-glucose resistant protein 2	DGR2	sp|P32330|DGR2_YEAST 2-deoxy-glucose resistant protein 2 OS=Saccharomyces cerevisiae (strain ATCC 204508 / S288c) OX=559292 GN=DGR2 PE=1 SV=1	1	1	1	1	1	1	1	1	1	1	1.1	1.1	1.1	96.021	852	852	0.0010965	6.441	1.1	1.1	42149000	26845000	15304000	50	842990	536910	306080	2				345	1845	TRUE	2034	3833;3834	4348;4349	4348			559292
P32331	P32331	3	3	3	Carrier protein YMC1, mitochondrial	YMC1	sp|P32331|YMC1_YEAST Mitochondrial glycine transporter YMC1 OS=Saccharomyces cerevisiae (strain ATCC 204508 / S288c) OX=559292 GN=YMC1 PE=1 SV=2	1	3	3	3	2	2	2	2	2	2	17.3	17.3	17.3	33.375	307	307	0	24.55	13	11.7	40335000	23746000	16589000	15	2689000	1583100	1105900	5				346	24;3307;3780	True;True;True	25;3650;4168	48;6846;6847;7860	61;7811;7812;7813;9008	61;7812;9008			559292
P32332	P32332	7	7	7	Mitochondrial oxaloacetate transport protein	OAC1	sp|P32332|OAC1_YEAST Mitochondrial oxaloacetate transport protein OS=Saccharomyces cerevisiae (strain ATCC 204508 / S288c) OX=559292 GN=OAC1 PE=1 SV=1	1	7	7	7	5	5	5	5	5	5	25.3	25.3	25.3	35.153	324	324	0	53.824	19.4	20.1	125140000	42168000	82969000	18	6952000	2342700	4609400	24				347	1271;1320;1566;2241;2493;2727;2912	True;True;True;True;True;True;True	1404;1456;1725;1726;1727;2467;2740;3007;3008;3009;3220;3221	2625;2748;2749;3263;3264;3265;3266;3267;3268;4668;5152;5620;5621;5622;5623;5624;5625;5626;5627;5628;5629;6030;6031	2950;3093;3094;3703;3704;3705;3706;3707;3708;3709;5323;5889;6409;6410;6411;6412;6413;6414;6415;6416;6417;6418;6419;6420;6876;6877	2950;3094;3708;5323;5889;6419;6876	376;377;378;379;380;381	50;56;71;301;306;310	559292
P32335	P32335	3	3	3	Protein MSS51, mitochondrial	MSS51	sp|P32335|MSS51_YEAST Protein MSS51, mitochondrial OS=Saccharomyces cerevisiae (strain ATCC 204508 / S288c) OX=559292 GN=MSS51 PE=1 SV=2	1	3	3	3	2	2	2	2	2	2	7.1	7.1	7.1	50.88	436	436	0	22.255	4.8	5.5	86547000	28405000	58142000	26	3328700	1092500	2236200	5				348	524;1637;2713	True;True;True	588;1802;2986;2987	1107;3400;5586;5587;5588;5589	1244;3859;6372;6373;6374;6375	1244;3859;6375	382	185	559292
P32339	P32339	1	1	1	Heme-binding protein HMX1	HMX1	sp|P32339|HMX1_YEAST Heme-binding protein HMX1 OS=Saccharomyces cerevisiae (strain ATCC 204508 / S288c) OX=559292 GN=HMX1 PE=2 SV=3	1	1	1	1	1	1	1	1	1	1	5.7	5.7	5.7	37.179	317	317	0	30.72	5.7	5.7	24810000	6554700	18255000	16	1550600	409670	1141000	2				349	2380	TRUE	2614	4926;4927	5628;5629	5629			559292
P32340	P32340	22	22	22	Rotenone-insensitive NADH-ubiquinone oxidoreductase, mitochondrial	NDI1	sp|P32340|NDI1_YEAST Rotenone-insensitive NADH-ubiquinone oxidoreductase, mitochondrial OS=Saccharomyces cerevisiae (strain ATCC 204508 / S288c) OX=559292 GN=NDI1 PE=1 SV=1	1	22	22	22	15	21	15	21	15	21	46.2	46.2	46.2	57.249	513	513	0	254.6	37	43.5	6831900000	2206500000	4625400000	25	273280000	88258000	185020000	52				350	268;490;1298;1359;1360;1393;1466;1597;1789;1895;1989;1990;2090;2553;2681;3212;3381;3382;3453;3604;3742;4465	True;True;True;True;True;True;True;True;True;True;True;True;True;True;True;True;True;True;True;True;True;True	298;547;1431;1498;1499;1538;1619;1760;1968;2086;2186;2187;2307;2803;2940;3546;3733;3734;3813;3981;4127;4938	565;1034;1035;1036;1037;2699;2700;2821;2822;2823;2824;2825;2916;2917;2918;3065;3332;3710;3930;3931;3932;4120;4121;4122;4123;4124;4125;4385;4386;5255;5256;5499;6637;6638;6639;6640;7009;7010;7011;7012;7013;7014;7158;7159;7505;7506;7766;7767;7768;9276	642;1165;1166;1167;1168;3039;3040;3172;3173;3174;3175;3176;3177;3301;3302;3303;3472;3783;4214;4458;4459;4460;4675;4676;4677;4678;4679;4680;4681;5004;5005;6000;6001;6272;7579;7580;7581;7582;8010;8011;8012;8013;8014;8015;8179;8180;8181;8182;8183;8597;8598;8895;8896;8897;10619	642;1167;3039;3172;3177;3301;3472;3783;4214;4460;4675;4678;5005;6000;6272;7581;8011;8012;8180;8598;8895;10619	383;384	410;485	559292
P32352	P32352	1	1	1	C-8 sterol isomerase	ERG2	sp|P32352|ERG2_YEAST C-8 sterol isomerase ERG2 OS=Saccharomyces cerevisiae (strain ATCC 204508 / S288c) OX=559292 GN=ERG2 PE=1 SV=1	1	1	1	1	1	1	1	1	1	1	7.7	7.7	7.7	24.895	222	222	0	12.272	7.7	7.7	35815000	9358300	26457000	4	8953800	2339600	6614300	2				351	1512	TRUE	1669	3154;3155	3578;3579	3579			559292
P32366	P32366	1	1	1	V-type proton ATPase subunit d	VMA6	sp|P32366|VA0D_YEAST V-type proton ATPase subunit d OS=Saccharomyces cerevisiae (strain ATCC 204508 / S288c) OX=559292 GN=VMA6 PE=1 SV=2	1	1	1	1	1	1	1	1	1	1	5.5	5.5	5.5	39.79	345	345	0	13.276	5.5	5.5	76437000	36124000	40314000	16	4777300	2257700	2519600	2				352	2671	TRUE	2929	5483;5484	6256;6257	6256			559292
P32368	P32368	13	13	13	Phosphoinositide phosphatase SAC1	SAC1	sp|P32368|SAC1_YEAST Phosphatidylinositol-3-phosphatase SAC1 OS=Saccharomyces cerevisiae (strain ATCC 204508 / S288c) OX=559292 GN=SAC1 PE=1 SV=1	1	13	13	13	9	13	9	13	9	13	30.7	30.7	30.7	71.124	623	623	0	146.71	23	30.7	278650000	73126000	205530000	36	7740400	2031300	5709100	23				353	791;980;1398;1409;1417;1676;1680;2256;2356;3694;4039;4350;4430	True;True;True;True;True;True;True;True;True;True;True;True;True	876;1088;1544;1556;1565;1842;1846;2482;2589;4074;4460;4806;4898	1620;1621;1622;2048;2925;2926;2945;2946;2961;2962;3470;3471;3477;4699;4700;4896;7671;7672;8364;8365;9030;9031;9220	1810;1811;1812;2308;3310;3311;3335;3336;3337;3353;3354;3943;3944;3951;5362;5363;5596;8789;8790;9586;9587;9588;10338;10339;10555	1811;2308;3311;3337;3354;3944;3951;5363;5596;8790;9588;10339;10555			559292
P32379	P32379	1	1	1	Proteasome subunit alpha type-5	PUP2	sp|P32379|PSA5_YEAST Proteasome subunit alpha type-5 OS=Saccharomyces cerevisiae (strain ATCC 204508 / S288c) OX=559292 GN=PUP2 PE=1 SV=2	1	1	1	1	0	1	0	1	0	1	4.6	4.6	4.6	28.617	260	260	0	8.4248	0	4.6	4671600	0	4671600	14	333680	0	333680	1				354	2228	TRUE	2452	4633	5274	5274			559292
P32386	P32386	7	7	7	ATP-dependent bile acid permease	YBT1	sp|P32386|YBT1_YEAST ATP-dependent bile acid permease OS=Saccharomyces cerevisiae (strain ATCC 204508 / S288c) OX=559292 GN=YBT1 PE=1 SV=2	1	7	7	7	1	7	1	7	1	7	5.9	5.9	5.9	189.16	1661	1661	0	66.409	0.8	5.9	49815000	1970400	47844000	81	615000	24326	590670	6				355	515;674;1040;2514;2972;3398;3487	True;True;True;True;True;True;True	577;745;1152;2762;3286;3750;3851	1090;1395;1396;2173;5190;6142;7040;7228	1227;1559;1560;2446;5933;6998;8046;8263	1227;1559;2446;5933;6998;8046;8263	385	656	559292
P32387	P32387	3	3	3	54S ribosomal protein L41, mitochondrial	MRP20	sp|P32387|RM41_YEAST 54S ribosomal protein L41, mitochondrial OS=Saccharomyces cerevisiae (strain ATCC 204508 / S288c) OX=559292 GN=MRP20 PE=1 SV=1	1	3	3	3	3	3	3	3	3	3	14.4	14.4	14.4	30.566	263	263	0	27.605	14.4	14.4	57341000	22984000	34357000	16	3583800	1436500	2147300	9				356	877;2408;3350	True;True;True	974;2649;3697	1829;1830;4982;4983;6937;6938;6939	2064;2065;5690;5691;7911;7912;7913;7914;7915	2064;5690;7912			559292
P32388	P32388	2	2	2	54S ribosomal protein MRP49, mitochondrial	MRP49	sp|P32388|RM49_YEAST 54S ribosomal protein MRP49, mitochondrial OS=Saccharomyces cerevisiae (strain ATCC 204508 / S288c) OX=559292 GN=MRP49 PE=1 SV=1	1	2	2	2	1	2	1	2	1	2	16.1	16.1	16.1	16.021	137	137	0	19.65	12.4	16.1	48357000	15081000	33276000	7	6908100	2154400	4753700	3				357	2197;3588	True;True	2420;3963	4579;4580;7469	5218;5219;8555	5219;8555	386	101	559292
P32419	P32419	7	7	7	Malate dehydrogenase, peroxisomal	MDH3	sp|P32419|MDHP_YEAST Malate dehydrogenase, peroxisomal OS=Saccharomyces cerevisiae (strain ATCC 204508 / S288c) OX=559292 GN=MDH3 PE=1 SV=3	1	7	7	7	6	5	6	5	6	5	25.7	25.7	25.7	37.186	343	343	0	62.918	25.4	16.9	100260000	43206000	57055000	22	4557300	1963900	2593400	13				358	1032;2077;2547;2799;3068;3464;4235	True;True;True;True;True;True;True	1144;2287;2797;3095;3389;3390;3824;4676	2158;4345;4346;5247;5248;5790;6320;6321;6322;6323;7178;7179;8758;8759	2425;4963;4964;5991;5992;6602;7198;7199;7200;7201;8204;8205;10040;10041	2425;4964;5991;6602;7199;8205;10041	387;388	143;237	559292
P32445	P32445	5	5	5	Single-stranded DNA-binding protein RIM1, mitochondrial	RIM1	sp|P32445|RIM1_YEAST Single-stranded DNA-binding protein RIM1, mitochondrial OS=Saccharomyces cerevisiae (strain ATCC 204508 / S288c) OX=559292 GN=RIM1 PE=1 SV=1	1	5	5	5	3	3	3	3	3	3	34.8	34.8	34.8	15.386	135	135	0	72.001	17	31.1	222470000	194430000	28034000	7	31781000	27776000	4004900	9				359	1187;1410;1667;1982;1983	True;True;True;True;True	1306;1557;1832;2179;2180	2431;2947;3447;3448;4105;4106;4107;4108;4109	2733;3338;3915;3916;4656;4657;4658;4659;4660	2733;3338;3916;4658;4660			559292
P32451	P32451	3	3	3	Biotin synthase, mitochondrial	BIO2	sp|P32451|BIOB_YEAST Biotin synthase, mitochondrial OS=Saccharomyces cerevisiae (strain ATCC 204508 / S288c) OX=559292 GN=BIO2 PE=1 SV=2	1	3	3	3	1	2	1	2	1	2	9.9	9.9	9.9	41.884	375	375	0	19.807	2.1	7.7	13290000	4478100	8812200	17	781780	263420	518360	2				360	946;2474;4135	True;True;True	1053;2719;4565	1988;5115;8556	2241;5847;9804	2241;5847;9804	389;390	171;181	559292
P32453	P32453	4	4	4	Protein ATP11, mitochondrial	ATP11	sp|P32453|ATP11_YEAST Protein ATP11, mitochondrial OS=Saccharomyces cerevisiae (strain ATCC 204508 / S288c) OX=559292 GN=ATP11 PE=1 SV=1	1	4	4	4	4	0	4	0	4	0	13.8	13.8	13.8	36.851	318	318	0	31.701	13.8	0	30441000	30441000	0	19	1602200	1602200	0	3				361	544;2901;3053;3753	True;True;True;True	609;3209;3372;4138	1155;6008;6290;7783	1305;6853;7162;8913	1305;6853;7162;8913			559292
P32454	P32454	19	19	19	Aminopeptidase 2, mitochondrial	APE2	sp|P32454|APE2_YEAST Aminopeptidase 2, mitochondrial OS=Saccharomyces cerevisiae (strain ATCC 204508 / S288c) OX=559292 GN=APE2 PE=1 SV=4	1	19	19	19	18	12	18	12	18	12	28.3	28.3	28.3	107.75	952	952	0	173.46	28.2	19.3	656920000	479060000	177870000	55	11944000	8710100	3233900	29				362	274;631;722;1134;1228;1347;1483;1809;1940;2073;2801;3670;3720;4010;4019;4153;4228;4251;4451	True;True;True;True;True;True;True;True;True;True;True;True;True;True;True;True;True;True;True	307;701;802;1250;1354;1485;1636;1994;2132;2283;3097;4048;4103;4430;4440;4584;4669;4694;4919	580;581;1317;1318;1500;2333;2528;2529;2802;3099;3100;3761;3762;4023;4024;4338;5793;5794;7625;7626;7714;8312;8327;8586;8587;8740;8741;8804;8805;9247	662;663;1473;1474;1681;2621;2835;2836;3152;3513;3514;3515;4270;4271;4559;4560;4956;6605;6606;6607;8730;8731;8836;9526;9546;9836;9837;10021;10022;10091;10092;10583	662;1473;1681;2621;2836;3152;3513;4271;4559;4956;6606;8730;8836;9526;9546;9836;10021;10091;10583	391;392	203;264	559292
P32457	P32457	1	1	1	Cell division control protein 3	CDC3	sp|P32457|CDC3_YEAST Cell division control protein 3 OS=Saccharomyces cerevisiae (strain ATCC 204508 / S288c) OX=559292 GN=CDC3 PE=1 SV=3	1	1	1	1	1	0	1	0	1	0	1.3	1.3	1.3	60.054	520	520	0.0061792	5.4459	1.3	0	5935200	5935200	0	29	204660	204660	0	1				363	3060	TRUE	3379	6300	7172	7172			559292
P32471	P32471	2	2	2	Elongation factor 1-beta	EFB1	sp|P32471|EF1B_YEAST Elongation factor 1-beta OS=Saccharomyces cerevisiae (strain ATCC 204508 / S288c) OX=559292 GN=EFB1 PE=1 SV=4	1	2	2	2	1	2	1	2	1	2	18.9	18.9	18.9	22.627	206	206	0	12.233	10.7	18.9	5310900000	4986700000	324210000	11	482810000	453340000	29474000	2				364	117;3606	True;True	129;3983	233;234;7509	270;271;8601	270;8601			559292
P32472	P32472	1	1	1	Peptidyl-prolyl cis-trans isomerase FPR2	FPR2	sp|P32472|FKBP2_YEAST Peptidyl-prolyl cis-trans isomerase FPR2 OS=Saccharomyces cerevisiae (strain ATCC 204508 / S288c) OX=559292 GN=FPR2 PE=1 SV=1	1	1	1	1	1	0	1	0	1	0	8.9	8.9	8.9	14.487	135	135	0.0011123	6.5659	8.9	0	11353000	11353000	0	7	1621800	1621800	0	1				365	1394	TRUE	1539	2919	3304	3304			559292
P32473	P32473	13	13	13	Pyruvate dehydrogenase E1 component subunit beta, mitochondrial	PDB1	sp|P32473|ODPB_YEAST Pyruvate dehydrogenase E1 component subunit beta, mitochondrial OS=Saccharomyces cerevisiae (strain ATCC 204508 / S288c) OX=559292 GN=PDB1 PE=1 SV=2	1	13	13	13	11	11	11	11	11	11	42.6	42.6	42.6	40.053	366	366	0	177.26	34.4	42.3	3984600000	2914600000	1070000000	16	249040000	182160000	66875000	30				366	689;748;1311;1366;1627;2087;2969;2970;3267;3393;4128;4254;4404	True;True;True;True;True;True;True;True;True;True;True;True;True	763;832;1446;1505;1792;2304;3283;3284;3604;3745;4556;4697;4872	1425;1426;1551;1552;1553;1554;2728;2834;2835;3385;4378;4379;4380;4381;6136;6137;6138;6139;6140;6746;7032;7033;8545;8546;8811;8812;8813;9170;9171	1595;1596;1738;1739;1740;1741;3072;3186;3187;3188;3844;4997;4998;4999;5000;6992;6993;6994;6995;6996;7699;8035;8036;8037;9793;9794;10098;10099;10100;10500;10501	1596;1741;3072;3187;3844;4998;6992;6996;7699;8037;9793;10099;10501	393;394	117;123	559292
P32474	P32474	1	1	1	Protein disulfide-isomerase EUG1	EUG1	sp|P32474|EUG1_YEAST Protein disulfide-isomerase EUG1 OS=Saccharomyces cerevisiae (strain ATCC 204508 / S288c) OX=559292 GN=EUG1 PE=1 SV=1	1	1	1	1	0	1	0	1	0	1	3.1	3.1	3.1	58.981	517	517	0.0010917	6.4058	0	3.1	6936000	0	6936000	17	408000	0	408000	1				367	825	TRUE	917	1723	1938	1938	395	318	559292
P32476	P32476	6	6	6	Squalene monooxygenase	ERG1	sp|P32476|ERG1_YEAST Squalene epoxidase ERG1 OS=Saccharomyces cerevisiae (strain ATCC 204508 / S288c) OX=559292 GN=ERG1 PE=1 SV=2	1	6	6	6	0	6	0	6	0	6	20.6	20.6	20.6	55.125	496	496	0	50.062	0	20.6	89834000	0	89834000	25	3593400	0	3593400	6				368	100;755;1519;3452;4087;4182	True;True;True;True;True;True	112;840;1677;3812;4512;4616	205;1566;3176;7157;8454;8637	238;1753;3603;8178;9685;9897	238;1753;3603;8178;9685;9897	396;397	234;348	559292
P32481	P32481	1	1	1	Eukaryotic translation initiation factor 2 subunit gamma	GCD11	sp|P32481|IF2G_YEAST Eukaryotic translation initiation factor 2 subunit gamma OS=Saccharomyces cerevisiae (strain ATCC 204508 / S288c) OX=559292 GN=GCD11 PE=1 SV=1	1	1	1	1	0	1	0	1	0	1	2.3	2.3	2.3	57.865	527	527	0.0071795	5.4244	0	2.3	10098000	0	10098000	25	403920	0	403920	1				369	4469	TRUE	4943	9284	10627	10627			559292
P32493	P32493	2	2	2	ATPase expression protein 1, mitochondrial	AEP1	sp|P32493|AEP1_YEAST ATPase expression protein 1, mitochondrial OS=Saccharomyces cerevisiae (strain ATCC 204508 / S288c) OX=559292 GN=AEP1 PE=1 SV=2	1	2	2	2	1	2	1	2	1	2	3.7	3.7	3.7	59.747	518	518	0	11.996	2.1	3.7	18999000	8163200	10836000	27	703660	302340	401320	3				370	4316;4434	True;True	4770;4902	8969;9224;9225	10271;10559;10560	10271;10559			559292
P32496	P32496	2	2	2	26S proteasome regulatory subunit RPN12	RPN12	sp|P32496|RPN12_YEAST 26S proteasome regulatory subunit RPN12 OS=Saccharomyces cerevisiae (strain ATCC 204508 / S288c) OX=559292 GN=RPN12 PE=1 SV=3	1	2	2	2	0	2	0	2	0	2	9.9	9.9	9.9	31.919	274	274	0	13.522	0	9.9	11560000	0	11560000	16	722510	0	722510	2				371	2384;2860	True;True	2618;3161	4933;5919	5635;6745	5635;6745			559292
P32500	P32500	1	1	1	Nucleoporin NDC1	NDC1	sp|P32500|NDC1_YEAST Nucleoporin NDC1 OS=Saccharomyces cerevisiae (strain ATCC 204508 / S288c) OX=559292 GN=NDC1 PE=1 SV=1	1	1	1	1	1	1	1	1	1	1	1.5	1.5	1.5	74.133	655	655	0	7.0828	1.5	1.5	11036000	4283300	6752500	28	394140	152980	241160	2				372	2567	TRUE	2819	5283;5284;5285	6029;6030;6031	6029			559292
P32563	P32563	10	10	10	V-type proton ATPase subunit a, vacuolar isoform	VPH1	sp|P32563|VPP1_YEAST V-type proton ATPase subunit a, vacuolar isoform OS=Saccharomyces cerevisiae (strain ATCC 204508 / S288c) OX=559292 GN=VPH1 PE=1 SV=3	1	10	10	10	7	9	7	9	7	9	16.5	16.5	16.5	95.528	840	840	0	125.57	9.9	15.1	328230000	87996000	240240000	33	9946500	2666500	7279900	19				373	495;558;1125;1549;1998;2251;2312;2313;2752;3866	True;True;True;True;True;True;True;True;True;True	553;623;1239;1708;2195;2477;2540;2541;2542;3043;4266	1049;1178;2314;3230;3231;3232;4143;4144;4692;4799;4800;4801;4802;4803;5688;5689;8022;8023	1183;1328;2599;3668;3669;3670;4699;4700;4701;5354;5486;5487;5488;5489;5490;5491;6488;6489;9202;9203	1183;1328;2599;3669;4699;5354;5488;5490;6488;9202	398	124	559292
P32565	P32565	5	5	5	26S proteasome regulatory subunit RPN2	RPN2	sp|P32565|RPN2_YEAST 26S proteasome regulatory subunit RPN2 OS=Saccharomyces cerevisiae (strain ATCC 204508 / S288c) OX=559292 GN=RPN2 PE=1 SV=4	1	5	5	5	0	5	0	5	0	5	6	6	6	104.23	945	945	0	46.233	0	6	33013000	0	33013000	54	611340	0	611340	5				374	1129;1297;2366;2367;2976	True;True;True;True;True	1245;1430;2600;2601;3291	2322;2323;2698;4909;4910;4911;6148	2607;2608;3038;5609;5610;5611;7004	2608;3038;5609;5610;7004			559292
P32573	P32573	2	2	2	Peroxisomal 2,4-dienoyl-CoA reductase SPS19	SPS19	sp|P32573|SPS19_YEAST Peroxisomal 2,4-dienoyl-CoA reductase SPS19 [(3E)-enoyl-CoA-producing] OS=Saccharomyces cerevisiae (strain ATCC 204508 / S288c) OX=559292 GN=SPS19 PE=1 SV=4	1	2	2	2	0	2	0	2	0	2	8.9	8.9	8.9	31.109	292	292	0	11.868	0	8.9	5034400	0	5034400	13	387260	0	387260	1				375	485;2850	True;True	541;3151	1027;5904	1156;6726	1156;6726			559292
P32589	P32589	3	3	3	Heat shock protein homolog SSE1	SSE1	sp|P32589|HSP7F_YEAST Heat shock protein homolog SSE1 OS=Saccharomyces cerevisiae (strain ATCC 204508 / S288c) OX=559292 GN=SSE1 PE=1 SV=4	1	3	3	3	1	3	1	3	1	3	7.4	7.4	7.4	77.365	693	693	0	23.331	1.7	7.4	40988000	2672000	38316000	37	1107800	72215	1035600	4				376	1272;1920;3158	True;True;True	1405;2111;3488	2626;2627;3978;6534	2951;2952;4510;7460	2952;4510;7460			559292
P32606	P32606	2	2	2	Putative mitochondrial translation system component PET127	PET127	sp|P32606|PT127_YEAST Putative mitochondrial translation system component PET127 OS=Saccharomyces cerevisiae (strain ATCC 204508 / S288c) OX=559292 GN=PET127 PE=1 SV=2	1	2	2	2	0	2	0	2	0	2	3.8	3.8	3.8	93.406	800	800	0	29.426	0	3.8	21030000	0	21030000	37	568370	0	568370	2				377	581;3316	True;True	647;3659	1220;6867	1374;7833	1374;7833			559292
P32611	P32611	1	1	1	54S ribosomal protein RML2, mitochondrial	RML2	sp|P32611|RML2_YEAST 54S ribosomal protein RML2, mitochondrial OS=Saccharomyces cerevisiae (strain ATCC 204508 / S288c) OX=559292 GN=RML2 PE=1 SV=1	1	1	1	1	1	0	1	0	1	0	4.8	4.8	4.8	43.785	393	393	0	6.8886	4.8	0	10378000	10378000	0	23	451220	451220	0	1				378	1708	TRUE	1875	3527	4002	4002			559292
P32784	P32784	1	1	1	Glycerol-3-phosphate O-acyltransferase 1	SCT1	sp|P32784|GPT1_YEAST Glycerol-3-phosphate O-acyltransferase 1 OS=Saccharomyces cerevisiae (strain ATCC 204508 / S288c) OX=559292 GN=SCT1 PE=1 SV=3	1	1	1	1	0	1	0	1	0	1	1.4	1.4	1.4	85.693	759	759	0	6.7339	0	1.4	4802700	0	4802700	39	123150	0	123150	1				379	4197	TRUE	4634	8678	9948	9948			559292
P32785	P32785	2	2	2	Methionyl-tRNA formyltransferase, mitochondrial	FMT1	sp|P32785|FMT_YEAST Methionyl-tRNA formyltransferase, mitochondrial OS=Saccharomyces cerevisiae (strain ATCC 204508 / S288c) OX=559292 GN=FMT1 PE=1 SV=2	1	2	2	2	1	2	1	2	1	2	6	6	6	44.616	401	401	0	11.313	3.7	6	11951000	6436700	5514200	23	519600	279860	239750	2				380	336;1353	True;True	375;1492	706;707;2812	819;820;3162	819;3162			559292
P32787	P32787	3	3	3	Mitochondrial genome maintenance protein MGM101	MGM101	sp|P32787|MG101_YEAST Mitochondrial genome maintenance protein MGM101 OS=Saccharomyces cerevisiae (strain ATCC 204508 / S288c) OX=559292 GN=MGM101 PE=1 SV=1	1	3	3	3	2	3	2	3	2	3	17.5	17.5	17.5	30.09	269	269	0	24.703	11.5	17.5	403750000	213460000	190300000	18	22431000	11859000	10572000	5				381	459;509;910	True;True;True	513;570;1012	969;970;1079;1900;1901	1093;1094;1214;2142;2143	1093;1214;2143			559292
P32795	P32795	12	12	12	Mitochondrial inner membrane i-AAA protease supercomplex subunit YME1	YME1	sp|P32795|YME1_YEAST Mitochondrial inner membrane i-AAA protease supercomplex subunit YME1 OS=Saccharomyces cerevisiae (strain ATCC 204508 / S288c) OX=559292 GN=YME1 PE=1 SV=1	1	12	12	12	7	8	7	8	7	8	21.8	21.8	21.8	81.771	747	747	0	89.141	14.9	13.4	152000000	58682000	93320000	38	4000100	1544300	2455800	14				382	177;178;1546;1547;1859;1971;2009;2131;2378;2769;4276;4425	True;True;True;True;True;True;True;True;True;True;True;True	197;198;199;1705;1706;2048;2167;2208;2352;2612;3060;4726;4893	355;356;357;358;3226;3227;3859;3860;4083;4175;4176;4469;4923;5723;8867;9211	398;399;400;401;3664;3665;4374;4375;4633;4739;4740;5102;5624;6530;10158;10546	398;401;3664;3665;4374;4633;4740;5102;5624;6530;10158;10546	399	578	559292
P32796-2;P32796	P32796-2;P32796	9;9	9;9	9;9	Carnitine O-acetyltransferase, mitochondrial	CAT2	sp|P32796-2|CACP_YEAST Isoform Peroxisomal of Carnitine O-acetyltransferase, mitochondrial OS=Saccharomyces cerevisiae (strain ATCC 204508 / S288c) OX=559292 GN=CAT2;sp|P32796|CACP_YEAST Carnitine O-acetyltransferase, mitochondrial OS=Saccharomyces cerevis	2	9	9	9	9	6	9	6	9	6	20.5	20.5	20.5	74.69	648	648;670	0	75.47	20.5	13.7	151070000	106360000	44705000	35	4316200	3038900	1277300	15				383	119;291;882;1014;2243;3125;3450;3592;4450	True;True;True;True;True;True;True;True;True	131;324;982;983;1124;2469;3450;3810;3969;4918	236;237;606;607;1851;1852;1853;1854;1855;2112;2113;2114;4670;6468;7153;7154;7482;7483;9246	273;274;694;695;2087;2088;2089;2090;2091;2374;2375;2376;5326;7383;8174;8175;8570;8571;10582	274;694;2088;2376;5326;7383;8175;8570;10582	400	289	559292;559292
P32798	P32798	1	1	1	Cobalt uptake protein COT1	COT1	sp|P32798|COT1_YEAST Vacuolar zinc transporter COT1 OS=Saccharomyces cerevisiae (strain ATCC 204508 / S288c) OX=559292 GN=COT1 PE=1 SV=2	1	1	1	1	0	1	0	1	0	1	4.8	4.8	4.8	48.154	439	439	0.0071942	5.432	0	4.8	6215600	0	6215600	12	517970	0	517970	0				384	1761	TRUE	1935	3657	4156	4156			559292
P32799	P32799	2	2	2	Cytochrome c oxidase subunit 6A, mitochondrial	COX13	sp|P32799|COX13_YEAST Cytochrome c oxidase subunit 13, mitochondrial OS=Saccharomyces cerevisiae (strain ATCC 204508 / S288c) OX=559292 GN=COX13 PE=1 SV=1	1	2	2	2	2	1	2	1	2	1	15.5	15.5	15.5	15.021	129	129	0	14.459	15.5	7.8	31406000	25479000	5927700	9	3489600	2831000	658640	8				385	1029;3757	True;True	1139;1140;4144	2149;2150;2151;2152;7813	2413;2414;2415;2416;2417;2418;2419;8952	2417;8952	401	38	559292
P32803	P32803	3	3	3	Endosomal protein P24B	EMP24	sp|P32803|EMP24_YEAST Endosomal protein P24B OS=Saccharomyces cerevisiae (strain ATCC 204508 / S288c) OX=559292 GN=EMP24 PE=1 SV=1	1	3	3	3	2	2	2	2	2	2	22.2	22.2	22.2	23.332	203	203	0	74.736	12.8	15.3	20105000	2859800	17245000	12	1675400	238320	1437100	5				386	580;889;2915	True;True;True	646;990;3225	1219;1864;1865;6040	1373;2100;2101;2102;6887	1373;2102;6887			559292
P32839	P32839	3	3	3	Mitochondrial chaperone BCS1	BCS1	sp|P32839|BCS1_YEAST Mitochondrial chaperone BCS1 OS=Saccharomyces cerevisiae (strain ATCC 204508 / S288c) OX=559292 GN=BCS1 PE=1 SV=2	1	3	3	3	2	2	2	2	2	2	6.6	6.6	6.6	51.107	456	456	0	17.708	4.2	3.9	16254000	6273200	9981300	22	738840	285150	453690	3				387	1184;3127;3887	True;True;True	1303;3453;4291	2426;2427;6474;8067	2728;2729;7393;9250	2729;7393;9250			559292
P32842	P32842	1	1	1	V-type proton ATPase subunit c	VMA11	sp|P32842|VATL2_YEAST V-type proton ATPase subunit c OS=Saccharomyces cerevisiae (strain ATCC 204508 / S288c) OX=559292 GN=VMA11 PE=1 SV=1	1	1	1	1	1	1	1	1	1	1	11	11	11	17.037	164	164	0	8.9235	11	11	60918000	13179000	47739000	2	30459000	6589500	23870000	2				388	3345	TRUE	3689;3690	6920;6921;6922	7891;7892;7893	7893	402	57	559292
P32843	P32843	21	21	21	Mitochondrial escape protein 2	YME2	sp|P32843|YME2_YEAST Mitochondrial escape protein 2 OS=Saccharomyces cerevisiae (strain ATCC 204508 / S288c) OX=559292 GN=YME2 PE=1 SV=1	1	21	21	21	16	17	16	17	16	17	29.9	29.9	29.9	96.687	850	850	0	215.08	22.2	28.6	658530000	246630000	411890000	50	13171000	4932700	8237900	42				389	13;25;80;81;82;430;778;1091;1952;2463;2520;2699;2708;2775;2849;2876;3017;3018;3233;3299;4402	True;True;True;True;True;True;True;True;True;True;True;True;True;True;True;True;True;True;True;True;True	14;26;27;92;93;94;480;863;1203;2146;2708;2769;2967;2968;2978;2979;3066;3150;3178;3335;3336;3568;3642;4870	29;30;49;50;51;52;53;54;55;166;167;168;169;911;1596;1597;2258;4047;5098;5099;5200;5550;5551;5552;5553;5575;5576;5577;5733;5734;5735;5902;5903;5947;6228;6229;6230;6671;6672;6673;6674;6831;6832;9168	35;36;62;63;64;65;66;67;68;194;195;196;197;1033;1785;1786;2536;4585;5828;5829;5943;6329;6330;6331;6332;6360;6361;6362;6540;6541;6542;6724;6725;6776;7090;7091;7092;7616;7617;7618;7619;7796;7797;10498	35;66;194;195;197;1033;1785;2536;4585;5828;5943;6330;6361;6541;6724;6776;7090;7092;7616;7796;10498	403;404;405;406	660;683;694;741	559292
P32860	P32860	6	6	6	NifU-like protein, mitochondrial	NFU1	sp|P32860|NFU1_YEAST NifU-like protein, mitochondrial OS=Saccharomyces cerevisiae (strain ATCC 204508 / S288c) OX=559292 GN=NFU1 PE=1 SV=2	1	6	6	6	6	3	6	3	6	3	31.2	31.2	31.2	29.174	256	256	0	43.941	31.2	18	47459000	32270000	15189000	16	2966200	2016900	949300	9				390	669;887;888;1061;1862;2475	True;True;True;True;True;True	740;988;989;1173;2051;2720	1389;1861;1862;1863;2211;3864;3865;5116;5117	1553;2097;2098;2099;2486;4381;4382;4383;5848;5849	1553;2097;2099;2486;4382;5848	407;408	44;228	559292
P32874	P32874	4	4	4	Acetyl-CoA carboxylase, mitochondrial;Biotin carboxylase	HFA1	sp|P32874|HFA1_YEAST Acetyl-CoA carboxylase, mitochondrial OS=Saccharomyces cerevisiae (strain ATCC 204508 / S288c) OX=559292 GN=HFA1 PE=1 SV=2	1	4	4	4	3	1	3	1	3	1	2.2	2.2	2.2	259.16	2273	2273	0	23.74	1.5	0.7	9559000	9559000	0	124	77089	77089	0	2				391	466;2189;2244;2665	True;True;True;True	520;2411;2470;2923	978;4563;4671;5475	1102;5201;5327;6248	1102;5201;5327;6248			559292
P32875	P32875	2	2	2	Lipoyl synthase, mitochondrial	LIP5	sp|P32875|LIPA_YEAST Lipoyl synthase, mitochondrial OS=Saccharomyces cerevisiae (strain ATCC 204508 / S288c) OX=559292 GN=LIP5 PE=1 SV=1	1	2	2	2	0	2	0	2	0	2	8	8	8	46.247	414	414	0	27.744	0	8	15276000	0	15276000	22	694380	0	694380	2				392	292;3842	True;True	325;4240	608;7981	696;9155	696;9155	409	323	559292
P32891	P32891	15	15	15	D-lactate dehydrogenase [cytochrome] 1, mitochondrial	DLD1	sp|P32891|DLD1_YEAST D-lactate dehydrogenase [cytochrome] 1, mitochondrial OS=Saccharomyces cerevisiae (strain ATCC 204508 / S288c) OX=559292 GN=DLD1 PE=1 SV=2	1	15	15	15	14	11	14	11	14	11	42.4	42.4	42.4	65.292	587	587	0	144.89	38.7	32.9	893110000	456440000	436660000	25	35724000	18258000	17466000	33				393	67;310;378;402;805;864;1581;1649;1698;1933;2307;2308;2551;3496;3932	True;True;True;True;True;True;True;True;True;True;True;True;True;True;True	77;345;424;452;894;895;961;1742;1743;1814;1865;2124;2535;2536;2801;3860;4346	136;137;651;652;653;797;798;849;850;1669;1670;1671;1797;3302;3303;3304;3305;3417;3418;3508;4000;4001;4791;4792;4793;5253;7247;7248;7249;8159	158;159;759;760;761;762;763;915;916;967;968;1874;1875;1876;2020;3749;3750;3751;3752;3753;3876;3877;3878;3982;4535;4536;5478;5479;5480;5997;8287;8288;8289;9358	159;761;916;968;1875;2020;3749;3877;3982;4535;5478;5480;5997;8289;9358	410;411;412;413;414;415;416	79;175;278;361;368;369;389	559292
P32897	P32897	4	4	4	Mitochondrial import inner membrane translocase subunit TIM23	TIM23	sp|P32897|TIM23_YEAST Mitochondrial import inner membrane translocase subunit TIM23 OS=Saccharomyces cerevisiae (strain ATCC 204508 / S288c) OX=559292 GN=TIM23 PE=1 SV=1	1	4	4	4	4	2	4	2	4	2	36.5	36.5	36.5	23.243	222	222	0	41.637	36.5	17.1	295480000	195830000	99658000	9	32832000	21758000	11073000	9				394	1463;2486;3161;3598	True;True;True;True	1615;2731;3491;3975	3054;5135;5136;5137;6539;7495;7496	3459;5869;5870;5871;5872;7465;8586;8587;8588	3459;5871;7465;8588	417	51	559292
P32898	P32898	14	14	14	Mitochondrial presequence protease	CYM1	sp|P32898|PREP_YEAST Presequence protease, mitochondrial OS=Saccharomyces cerevisiae (strain ATCC 204508 / S288c) OX=559292 GN=CYM1 PE=1 SV=2	1	14	14	14	12	8	12	8	12	8	20.9	20.9	20.9	112.18	989	989	0	105.27	18.8	12.5	222770000	107020000	115750000	53	4203200	2019200	2184000	24				395	830;1076;1437;1587;1759;2278;2279;2347;2566;2580;3201;3676;3796;4104	True;True;True;True;True;True;True;True;True;True;True;True;True;True	922;1188;1585;1749;1933;2506;2507;2579;2818;2834;3534;4055;4187;4531	1731;1732;2235;2236;2998;2999;3315;3316;3655;4741;4742;4743;4744;4745;4862;5282;5311;6616;7635;7894;7895;8503	1946;1947;2511;2512;3391;3392;3765;3766;4154;5416;5417;5418;5419;5420;5421;5422;5423;5555;6028;6058;7556;8740;9049;9050;9051;9749	1946;2511;3392;3765;4154;5416;5421;5555;6028;6058;7556;8740;9051;9749	418;419	329;336	559292
P32902	P32902	6	6	6	37S ribosomal protein MRP4, mitochondrial	MRP4	sp|P32902|RT04_YEAST 37S ribosomal protein MRP4, mitochondrial OS=Saccharomyces cerevisiae (strain ATCC 204508 / S288c) OX=559292 GN=MRP4 PE=1 SV=1	1	6	6	6	3	4	3	4	3	4	24.1	24.1	24.1	44.151	394	394	0	61.01	12.4	16.2	347190000	248310000	98880000	22	15781000	11287000	4494500	7				396	1280;3186;3455;3456;3522;4314	True;True;True;True;True;True	1413;3516;3815;3816;3887;4768	2639;6587;7161;7162;7318;8966;8967	2964;7525;8185;8186;8369;10268;10269	2964;7525;8185;8186;8369;10269			559292
P32904	P32904	7	7	7	54S ribosomal protein L6, mitochondrial	MRPL6	sp|P32904|RM06_YEAST 54S ribosomal protein L6, mitochondrial OS=Saccharomyces cerevisiae (strain ATCC 204508 / S288c) OX=559292 GN=MRPL6 PE=1 SV=2	1	7	7	7	7	7	7	7	7	7	40.2	40.2	40.2	23.889	214	214	0	59.877	40.2	40.2	105440000	40059000	65379000	14	7531300	2861300	4669900	15				397	1219;1818;1819;3149;3434;3798;3844	True;True;True;True;True;True;True	1345;2004;2005;3478;3791;4189;4242;4243	2514;2515;2516;3777;3778;3779;3780;6516;6517;7116;7117;7118;7119;7897;7898;7984;7985;7986;7987	2821;2822;2823;4290;4291;4292;4293;7441;7442;8132;8133;8134;8135;9053;9054;9158;9159;9160;9161	2822;4291;4293;7441;8134;9053;9161	420	50	559292
P46654;P32905	P46654;P32905	3;3	3;3	3;3	40S ribosomal protein S0-B;40S ribosomal protein S0-A	RPS0B;RPS0A	sp|P46654|RSSA2_YEAST 40S ribosomal protein S0-B OS=Saccharomyces cerevisiae (strain ATCC 204508 / S288c) OX=559292 GN=RPS0B PE=1 SV=2;sp|P32905|RSSA1_YEAST 40S ribosomal protein S0-A OS=Saccharomyces cerevisiae (strain ATCC 204508 / S288c) OX=559292 GN=RP	2	3	3	3	0	3	0	3	0	3	21.4	21.4	21.4	27.962	252	252;252	0	25.877	0	21.4	119750000	0	119750000	12	9979400	0	9979400	4				398	1138;1681;2971	True;True;True	1254;1847;3285	2337;3478;3479;6141	2625;3952;3953;6997	2625;3952;6997			559292;559292
P32906	P32906	2	2	2	Endoplasmic reticulum mannosyl-oligosaccharide 1,2-alpha-mannosidase	MNS1	sp|P32906|MNS1_YEAST Endoplasmic reticulum mannosyl-oligosaccharide 1,2-alpha-mannosidase OS=Saccharomyces cerevisiae (strain ATCC 204508 / S288c) OX=559292 GN=MNS1 PE=1 SV=1	1	2	2	2	1	1	1	1	1	1	5.1	5.1	5.1	63.057	549	549	0	11.576	3.5	1.6	12747000	11236000	1510900	34	374920	330480	44438	1				399	3308;4262	True;True	3651;4706	6848;8825	7814;10112	7814;10112			559292
P32915	P32915	2	2	2	Protein transport protein SEC61	SEC61	sp|P32915|SC61A_YEAST Protein transport protein SEC61 OS=Saccharomyces cerevisiae (strain ATCC 204508 / S288c) OX=559292 GN=SEC61 PE=1 SV=1	1	2	2	2	2	2	2	2	2	2	4	4	4	52.936	480	480	0	15.031	4	4	24857000	6843500	18013000	17	1462200	402560	1059600	4				400	202;3909	True;True	223;4317	403;404;8110;8111	456;457;9298;9299	457;9298			559292
P32916	P32916	4	4	4	Signal recognition particle receptor subunit alpha homolog	SRP101	sp|P32916|SRPR_YEAST Signal recognition particle receptor subunit alpha homolog OS=Saccharomyces cerevisiae (strain ATCC 204508 / S288c) OX=559292 GN=SRP101 PE=1 SV=2	1	4	4	4	0	4	0	4	0	4	11.6	11.6	11.6	69.277	621	621	0	40.658	0	11.6	35473000	0	35473000	34	1043300	0	1043300	4				401	855;1700;2854;2954	True;True;True;True	952;1867;3155;3268	1781;3510;5908;6109	2001;3984;6730;6964	2001;3984;6730;6964			559292
P32939	P32939	4	4	4	GTP-binding protein YPT7	YPT7	sp|P32939|YPT7_YEAST Ypt/Rab-type GTPase YPT7 OS=Saccharomyces cerevisiae (strain ATCC 204508 / S288c) OX=559292 GN=YPT7 PE=1 SV=1	1	4	4	4	2	4	2	4	2	4	28.4	28.4	28.4	23.042	208	208	0	43.778	18.3	28.4	75936000	24349000	51587000	13	5841200	1873000	3968300	6				402	1097;2755;3285;4052	True;True;True;True	1209;3046;3626;4473	2265;5694;5695;6797;6798;8388;8389	2543;6494;6495;7759;7760;9612;9613	2543;6495;7760;9612			559292
P33296	P33296	1	1	1	Ubiquitin-conjugating enzyme E2 6	UBC6	sp|P33296|UBC6_YEAST Ubiquitin-conjugating enzyme E2 6 OS=Saccharomyces cerevisiae (strain ATCC 204508 / S288c) OX=559292 GN=UBC6 PE=1 SV=1	1	1	1	1	0	1	0	1	0	1	8.8	8.8	8.8	28.383	250	250	0.006237	5.5127	0	8.8	5764000	0	5764000	10	576400	0	576400	1				403	1256	TRUE	1384	2587	2903	2903			559292
P33298	P33298	1	1	1	26S protease regulatory subunit 6B homolog	RPT3	sp|P33298|PRS6B_YEAST 26S proteasome regulatory subunit 6B homolog OS=Saccharomyces cerevisiae (strain ATCC 204508 / S288c) OX=559292 GN=RPT3 PE=1 SV=2	1	1	1	1	0	1	0	1	0	1	4	4	4	47.893	428	428	0	12.421	0	4	9059700	0	9059700	23	393900	0	393900	1				404	907	TRUE	1009	1894	2136	2136			559292
P33299	P33299	1	1	1	26S protease regulatory subunit 7 homolog	RPT1	sp|P33299|PRS7_YEAST 26S proteasome regulatory subunit 7 homolog OS=Saccharomyces cerevisiae (strain ATCC 204508 / S288c) OX=559292 GN=RPT1 PE=1 SV=1	1	1	1	1	0	1	0	1	0	1	3	3	3	51.982	467	467	0.0010953	6.4373	0	3	4356900	0	4356900	26	167570	0	167570	1				405	2500	TRUE	2748	5165	5902	5902			559292
P33302;P51533	P33302;P51533	2;1	2;1	2;1	Pleiotropic ABC efflux transporter of multiple drugs;ATP-dependent permease PDR10	PDR5;PDR10	sp|P33302|PDR5_YEAST Pleiotropic ABC efflux transporter of multiple drugs OS=Saccharomyces cerevisiae (strain ATCC 204508 / S288c) OX=559292 GN=PDR5 PE=1 SV=1;sp|P51533|PDR10_YEAST ATP-dependent permease PDR10 OS=Saccharomyces cerevisiae (strain ATCC 20450	2	2	2	2	0	2	0	2	0	2	2	2	2	170.44	1511	1511;1564	0	16.929	0	2	7006300	0	7006300	67	104570	0	104570	2				406	4201;4340	True;True	4638;4796	8683;9008	9953;10313	9953;10313			559292;559292
P33303	P33303	6	6	6	Succinate/fumarate mitochondrial transporter	SFC1	sp|P33303|SFC1_YEAST Succinate/fumarate mitochondrial transporter OS=Saccharomyces cerevisiae (strain ATCC 204508 / S288c) OX=559292 GN=SFC1 PE=1 SV=2	1	6	6	6	6	1	6	1	6	1	19.6	19.6	19.6	35.34	322	322	0	42.638	19.6	3.1	123830000	118530000	5305200	13	9525500	9117400	408090	6				407	1304;1715;1716;3036;4473;4474	True;True;True;True;True;True	1438;1884;1885;3355;4948;4949	2714;3568;3569;3570;6263;9294;9295	3058;4048;4049;4050;7133;10637;10638	3058;4048;4050;7133;10637;10638			559292
P33310	P33310	2	2	2	ATP-dependent permease MDL1, mitochondrial	MDL1	sp|P33310|MDL1_YEAST ATP-dependent permease MDL1, mitochondrial OS=Saccharomyces cerevisiae (strain ATCC 204508 / S288c) OX=559292 GN=MDL1 PE=1 SV=2	1	2	2	2	2	2	2	2	2	2	5.6	5.6	5.6	75.949	695	695	0	26.185	5.6	5.6	30838000	11798000	19040000	32	963700	368690	595010	6				408	516;4523	True;True	578;5003	1091;1092;1093;1094;9392;9393	1228;1229;1230;1231;10753;10754	1230;10754			559292
P33311	P33311	9	9	9	ATP-dependent permease MDL2, mitochondrial	MDL2	sp|P33311|MDL2_YEAST ATP-dependent permease MDL2, mitochondrial OS=Saccharomyces cerevisiae (strain ATCC 204508 / S288c) OX=559292 GN=MDL2 PE=1 SV=3	1	9	9	9	9	8	9	8	9	8	15.1	15.1	15.1	85.136	773	773	0	78.128	15.1	13.2	217180000	115340000	101840000	35	6205300	3295500	2909800	18				409	539;603;1490;1565;3255;3315;3550;4048;4526	True;True;True;True;True;True;True;True;True	604;672;1643;1644;1724;3592;3658;3917;4469;5006	1148;1149;1267;1268;3109;3110;3111;3262;6719;6720;6865;6866;7371;7372;8379;8380;9397;9398	1298;1299;1421;1422;3525;3526;3527;3701;3702;7667;7668;7831;7832;8433;8434;9603;9604;10758;10759	1299;1422;3525;3701;7667;7831;8433;9603;10758	421	534	559292
P33333	P33333	3	3	3	Probable 1-acyl-sn-glycerol-3-phosphate acyltransferase	SLC1	sp|P33333|PLSC_YEAST 1-acyl-sn-glycerol-3-phosphate acyltransferase OS=Saccharomyces cerevisiae (strain ATCC 204508 / S288c) OX=559292 GN=SLC1 PE=1 SV=1	1	3	3	3	0	3	0	3	0	3	16.8	16.8	16.8	33.887	303	303	0	25.731	0	16.8	39339000	0	39339000	18	2185500	0	2185500	4				410	1726;1828;2401	True;True;True	1896;2015;2640	3592;3797;3798;4970	4076;4310;4311;5677	4076;4311;5677	422	58	559292
P33416	P33416	32	32	32	Heat shock protein 78, mitochondrial	HSP78	sp|P33416|HSP78_YEAST Heat shock protein 78, mitochondrial OS=Saccharomyces cerevisiae (strain ATCC 204508 / S288c) OX=559292 GN=HSP78 PE=1 SV=2	1	32	32	32	32	23	32	23	32	23	45	45	45	91.335	811	811	0	323.31	45	34.6	5931900000	4060300000	1871600000	45	131820000	90228000	41592000	80				411	111;163;363;612;839;955;1590;1599;1843;1844;1894;1932;2050;2170;2294;2295;2379;2398;2399;2570;2651;2687;2705;2706;2941;3083;3205;3225;3241;3610;4074;4267	True;True;True;True;True;True;True;True;True;True;True;True;True;True;True;True;True;True;True;True;True;True;True;True;True;True;True;True;True;True;True;True	123;180;407;681;932;1062;1752;1763;2032;2033;2085;2123;2255;2391;2522;2523;2613;2635;2636;2637;2822;2909;2948;2975;2976;3252;3405;3406;3538;3559;3576;3577;3987;4498;4712	224;225;226;326;327;765;1285;1749;2006;3320;3341;3342;3827;3828;3829;3830;3831;3832;3927;3928;3929;3998;3999;4278;4279;4529;4530;4765;4766;4767;4768;4769;4770;4924;4925;4958;4959;4960;4961;4962;5289;5290;5291;5450;5451;5452;5508;5571;5572;5573;6078;6079;6080;6081;6371;6372;6373;6622;6623;6657;6658;6659;6689;6690;6691;6692;7513;8430;8431;8835;8836;8837;8838	261;262;263;367;368;883;1441;1965;2262;3771;3796;3797;3798;4342;4343;4344;4345;4346;4347;4455;4456;4457;4533;4534;4884;4885;5166;5167;5444;5445;5446;5447;5448;5449;5450;5451;5452;5625;5626;5627;5661;5662;5663;5664;5665;6035;6036;6037;6216;6217;6218;6219;6220;6281;6356;6357;6358;6931;6932;6933;6934;7269;7270;7271;7272;7562;7563;7601;7602;7603;7634;7635;7636;7637;7638;8605;9659;9660;10124;10125;101…	262;367;883;1441;1965;2262;3771;3798;4342;4345;4457;4534;4884;5166;5445;5450;5626;5663;5665;6035;6218;6281;6357;6358;6931;7272;7562;7603;7636;8605;9660;10124	423;424;425;426;427;428;429	87;219;498;538;652;731;769	559292
P33421	P33421	1	1	1	Succinate dehydrogenase [ubiquinone] cytochrome b subunit, mitochondrial	SDH3	sp|P33421|SDH3_YEAST Succinate dehydrogenase [ubiquinone] cytochrome b subunit, mitochondrial OS=Saccharomyces cerevisiae (strain ATCC 204508 / S288c) OX=559292 GN=SDH3 PE=1 SV=1	1	1	1	1	1	1	1	1	1	1	5.6	5.6	5.6	22.068	198	198	0	9.9272	5.6	5.6	17842000	9675700	8165800	12	1486800	806310	680490	2				412	16	TRUE	17	34;35	40;41	41			559292
P33754	P33754	3	3	3	Translocation protein SEC66	SEC66	sp|P33754|SEC66_YEAST Translocation protein SEC66 OS=Saccharomyces cerevisiae (strain ATCC 204508 / S288c) OX=559292 GN=SEC66 PE=1 SV=1	1	3	3	3	1	3	1	3	1	3	21.4	21.4	21.4	24.231	206	206	0	17.416	10.2	21.4	39724000	14264000	25460000	11	3611200	1296700	2314500	3				413	706;1868;2331	True;True;True	782;2058;2560	1464;3873;3874;4831	1643;4392;4393;5520	1643;4393;5520			559292
P33759	P33759	5	5	5	37S ribosomal protein S5, mitochondrial	MRPS5	sp|P33759|RT05_YEAST 37S ribosomal protein S5, mitochondrial OS=Saccharomyces cerevisiae (strain ATCC 204508 / S288c) OX=559292 GN=MRPS5 PE=1 SV=1	1	5	5	5	5	3	5	3	5	3	21.5	21.5	21.5	34.883	307	307	0	42.292	21.5	12.4	195360000	106440000	88914000	19	10282000	5602200	4679700	7				414	2956;3741;4142;4304;4305	True;True;True;True;True	3270;4126;4572;4757;4758	6111;6112;7764;7765;8566;8567;8952;8953	6966;6967;8893;8894;9814;9815;10251;10252	6967;8894;9815;10251;10252			559292
P33767	P33767	4	4	4	Dolichyl-diphosphooligosaccharide--protein glycosyltransferase subunit WBP1	WBP1	sp|P33767|OSTB_YEAST Dolichyl-diphosphooligosaccharide--protein glycosyltransferase subunit WBP1 OS=Saccharomyces cerevisiae (strain ATCC 204508 / S288c) OX=559292 GN=WBP1 PE=1 SV=1	1	4	4	4	2	4	2	4	2	4	12.6	12.6	12.6	49.391	430	430	0	39.029	5.8	12.6	92098000	20047000	72051000	20	4604900	1002400	3602500	6				415	1662;2056;2223;2655	True;True;True;True	1827;2263;2447;2913	3440;3441;4297;4625;4626;5457	3908;3909;4910;5266;5267;6225	3909;4910;5267;6225			559292
P33775	P33775	5	5	5	Dolichyl-phosphate-mannose--protein mannosyltransferase 1	PMT1	sp|P33775|PMT1_YEAST Dolichyl-phosphate-mannose--protein mannosyltransferase 1 OS=Saccharomyces cerevisiae (strain ATCC 204508 / S288c) OX=559292 GN=PMT1 PE=1 SV=1	1	5	5	5	2	5	2	5	2	5	13	13	13	92.674	817	817	0	78.131	4.7	13	264620000	69588000	195030000	31	8536100	2244800	6291400	7				416	894;1462;2443;2899;3073	True;True;True;True;True	995;1614;2687;3207;3395	1872;3053;5051;5052;5053;6006;6335;6336;6337	2110;3458;5766;5767;5768;6851;7215;7216;7217	2110;3458;5767;6851;7215			559292
P33893	P33893	2	2	2	Glutamyl-tRNA(Gln) amidotransferase subunit B, mitochondrial	PET112	sp|P33893|GATB_YEAST Glutamyl-tRNA(Gln) amidotransferase subunit B, mitochondrial OS=Saccharomyces cerevisiae (strain ATCC 204508 / S288c) OX=559292 GN=PET112 PE=1 SV=3	1	2	2	2	1	1	1	1	1	1	5.7	5.7	5.7	61.868	541	541	0	16.779	2.4	3.3	16508000	4647900	11860000	28	589560	166000	423570	2				417	2878;3367	True;True	3180;3715	5949;6978	6778;7974	6778;7974			559292
P34077	P34077	1	1	1	Nucleoporin NIC96	NIC96	sp|P34077|NIC96_YEAST Nucleoporin NIC96 OS=Saccharomyces cerevisiae (strain ATCC 204508 / S288c) OX=559292 GN=NIC96 PE=1 SV=2	1	1	1	1	0	1	0	1	0	1	1.2	1.2	1.2	96.173	839	839	0	6.9795	0	1.2	3492000	0	3492000	42	83144	0	83144	1				418	640	TRUE	710	1332	1488	1488			559292
P34216	P34216	1	1	1	EH domain-containing and endocytosis protein 1	EDE1	sp|P34216|EDE1_YEAST EH domain-containing and endocytosis protein 1 OS=Saccharomyces cerevisiae (strain ATCC 204508 / S288c) OX=559292 GN=EDE1 PE=1 SV=2	1	1	1	1	0	1	0	1	0	1	1.8	1.8	1.8	150.78	1381	1381	0	6.7208	0	1.8	8301300	0	8301300	59	140700	0	140700	1				419	3940	TRUE	4355	8175	9376	9376			559292
P34222	P34222	3	3	3	Peptidyl-tRNA hydrolase 2	PTH2	sp|P34222|PTH2_YEAST Peptidyl-tRNA hydrolase 2 OS=Saccharomyces cerevisiae (strain ATCC 204508 / S288c) OX=559292 GN=PTH2 PE=1 SV=2	1	3	3	3	3	1	3	1	3	1	21.6	21.6	21.6	22.435	208	208	0	21.551	21.6	7.7	45142000	33137000	12005000	10	4514200	3313700	1200500	3				420	145;328;3823	True;True;True	160;365;4219	283;284;688;7951	321;322;799;9118	321;799;9118			559292
P34227	P34227	10	10	10	Mitochondrial peroxiredoxin PRX1	PRX1	sp|P34227|PRX1_YEAST Peroxiredoxin PRX1, mitochondrial OS=Saccharomyces cerevisiae (strain ATCC 204508 / S288c) OX=559292 GN=PRX1 PE=1 SV=1	1	10	10	10	10	5	10	5	10	5	39.1	39.1	39.1	29.495	261	261	0	73.585	39.1	26.4	889590000	682910000	206680000	15	59306000	45527000	13779000	23				421	995;1814;1861;2293;2297;2501;2953;2959;3579;4035	True;True;True;True;True;True;True;True;True;True	1105;2000;2050;2521;2525;2749;3266;3267;3273;3952;4456	2085;2086;3770;3771;3863;4764;4772;4773;4774;4775;5166;6105;6106;6107;6108;6117;6118;7453;8358	2347;2348;4280;4281;4282;4283;4380;5443;5454;5455;5456;5457;5458;5459;5903;6959;6960;6961;6962;6963;6972;6973;6974;8536;9580	2347;4281;4380;5443;5456;5903;6960;6972;8536;9580	430	157	559292
P34248	P34248	2	2	2	Probable intramembrane protease YKL100C		sp|P34248|YKK0_YEAST Probable intramembrane protease YKL100C OS=Saccharomyces cerevisiae (strain ATCC 204508 / S288c) OX=559292 GN=YKL100C PE=1 SV=1	1	2	2	2	0	2	0	2	0	2	4.9	4.9	4.9	67.524	587	587	0	19.385	0	4.9	16418000	0	16418000	18	912120	0	912120	1				422	3067;4448	True;True	3388;4916	6319;9244	7197;10580	7197;10580			559292
P34730	P34730	1	1	1	Protein BMH2	BMH2	sp|P34730|BMH2_YEAST Protein BMH2 OS=Saccharomyces cerevisiae (strain ATCC 204508 / S288c) OX=559292 GN=BMH2 PE=1 SV=3	1	1	1	1	0	1	0	1	0	1	5.1	5.1	5.1	31.061	273	273	0	7.4772	0	5.1	1170700	0	1170700	15	78048	0	78048	1				423	311	TRUE	346	654	764	764			559292
P34760	P34760	4	4	4	Peroxiredoxin TSA1	TSA1	sp|P34760|TSA1_YEAST Peroxiredoxin TSA1 OS=Saccharomyces cerevisiae (strain ATCC 204508 / S288c) OX=559292 GN=TSA1 PE=1 SV=3	1	4	4	4	0	4	0	4	0	4	32.1	32.1	32.1	21.589	196	196	0	34.611	0	32.1	119830000	0	119830000	13	9217400	0	9217400	5				424	614;1967;2602;3634	True;True;True;True	683;2163;2858;4012	1288;4077;5348;7560;7561	1444;4626;6099;8658;8659	1444;4626;6099;8659			559292
P35176	P35176	3	3	3	Peptidyl-prolyl cis-trans isomerase D	CPR5	sp|P35176|CYPD_YEAST Peptidyl-prolyl cis-trans isomerase D OS=Saccharomyces cerevisiae (strain ATCC 204508 / S288c) OX=559292 GN=CPR5 PE=1 SV=1	1	3	3	3	3	2	3	2	3	2	16.4	16.4	16.4	25.326	225	225	0	34.069	16.4	16.4	92001000	73837000	18165000	12	7666800	6153100	1513700	5				425	885;886;4066	True;True;True	986;987;4489;4490	1858;1859;1860;8418;8419;8420	2094;2095;2096;9645;9646;9647	2094;2096;9645	431	92	559292
P35180	P35180	3	3	3	Mitochondrial import receptor subunit TOM20	TOM20	sp|P35180|TOM20_YEAST Mitochondrial import receptor subunit TOM20 OS=Saccharomyces cerevisiae (strain ATCC 204508 / S288c) OX=559292 GN=TOM20 PE=1 SV=1	1	3	3	3	3	2	3	2	3	2	27.9	27.9	27.9	20.317	183	183	0	37.772	27.9	18.6	496820000	353040000	143780000	10	49682000	35304000	14378000	8				426	201;643;4220	True;True;True	222;713;4659;4660	402;1335;1336;8722;8723;8724;8725	455;1491;1492;10000;10001;10002;10003;10004	455;1491;10002	432	75	559292
P35183	P35183	1	1	1	Protein AST1	AST1	sp|P35183|AST1_YEAST Protein AST1 OS=Saccharomyces cerevisiae (strain ATCC 204508 / S288c) OX=559292 GN=AST1 PE=1 SV=2	1	1	1	1	1	0	1	0	1	0	1.6	1.6	1.6	48.348	429	429	0.001139	6.6896	1.6	0	0	0	0	18	0	0	0	1				427	3958	TRUE	4373	8200	9403	9403			559292
P35191	P35191	13	13	13	DnaJ homolog 1, mitochondrial	MDJ1	sp|P35191|MDJ1_YEAST DnaJ homolog 1, mitochondrial OS=Saccharomyces cerevisiae (strain ATCC 204508 / S288c) OX=559292 GN=MDJ1 PE=1 SV=1	1	13	13	13	10	10	10	10	10	10	30.1	30.1	30.1	55.56	511	511	0	162.13	27.8	29.2	1184300000	663960000	520380000	28	42298000	23713000	18585000	25				428	366;367;725;1002;1003;1825;1826;1977;2845;3230;3737;3790;3935	True;True;True;True;True;True;True;True;True;True;True;True;True	410;411;805;1112;1113;2012;2013;2174;3146;3564;4122;4181;4349;4350	769;770;1504;1505;1506;2095;2096;2097;2098;3793;3794;3795;4096;5896;5897;6665;7753;7754;7755;7756;7757;7758;7880;7881;8162;8163;8164;8165;8166;8167;8168	887;888;1685;1686;1687;2357;2358;2359;2360;4306;4307;4308;4646;6718;6719;7609;8881;8882;8883;8884;8885;8886;8887;9033;9034;9361;9362;9363;9364;9365;9366;9367	887;888;1687;2357;2358;4306;4308;4646;6718;7609;8883;9033;9364	433;434;435	409;452;457	559292
P35691	P35691	1	1	1	Translationally-controlled tumor protein homolog	TMA19	sp|P35691|TCTP_YEAST Translationally-controlled tumor protein homolog OS=Saccharomyces cerevisiae (strain ATCC 204508 / S288c) OX=559292 GN=TMA19 PE=1 SV=1	1	1	1	1	0	1	0	1	0	1	9.6	9.6	9.6	18.741	167	167	0	12.564	0	9.6	7759800	0	7759800	8	969970	0	969970	1				429	465	TRUE	519	977	1101	1101			559292
P35723	P35723	2	2	2	Endoplasmic reticulum transmembrane protein 1	YET1	sp|P35723|YET1_YEAST Endoplasmic reticulum transmembrane protein 1 OS=Saccharomyces cerevisiae (strain ATCC 204508 / S288c) OX=559292 GN=YET1 PE=1 SV=2	1	2	2	2	2	1	2	1	2	1	18.4	18.4	18.4	23.459	206	206	0	16.098	18.4	12.6	101660000	36067000	65590000	9	11295000	4007500	7287700	3				430	1277;4209	True;True	1410;4647	2635;8705;8706	2960;9980;9981;9982	2960;9980			559292
P35724	P35724	1	1	1	Manganese resistance protein MNR2	MNR2	sp|P35724|MNR2_YEAST Manganese resistance protein MNR2 OS=Saccharomyces cerevisiae (strain ATCC 204508 / S288c) OX=559292 GN=MNR2 PE=1 SV=1	1	1	1	1	0	1	0	1	0	1	1.9	1.9	1.9	109.74	969	969	0	12.551	0	1.9	4377700	0	4377700	38	115200	0	115200	1				431	3703	TRUE	4084	7689	8808	8808			559292
P35731	P35731	1	1	1	3-oxoacyl-[acyl-carrier-protein] reductase	OAR1	sp|P35731|FABG_YEAST 3-oxoacyl-[acyl-carrier-protein] reductase OS=Saccharomyces cerevisiae (strain ATCC 204508 / S288c) OX=559292 GN=OAR1 PE=1 SV=1	1	1	1	1	1	0	1	0	1	0	5	5	5	31.184	278	278	0.0071429	5.3939	5	0	3327700	3327700	0	15	221850	221850	0	0				432	3013	TRUE	3331	6220	7082	7082			559292
P35844	P35844	1	1	1	Protein KES1	KES1	sp|P35844|KES1_YEAST Oxysterol-binding protein homolog 4 OS=Saccharomyces cerevisiae (strain ATCC 204508 / S288c) OX=559292 GN=KES1 PE=1 SV=1	1	1	1	1	0	1	0	1	0	1	3.2	3.2	3.2	49.491	434	434	0	8.8	0	3.2	2503000	0	2503000	23	108820	0	108820	1				433	208	TRUE	229	413	467	467			559292
P35996	P35996	2	2	2	54S ribosomal protein L38, mitochondrial;54S ribosomal protein L34, mitochondrial	MRPL38	sp|P35996|RM38_YEAST 54S ribosomal protein L38, mitochondrial OS=Saccharomyces cerevisiae (strain ATCC 204508 / S288c) OX=559292 GN=MRPL38 PE=1 SV=1	1	2	2	2	2	1	2	1	2	1	22.5	22.5	22.5	14.904	138	138	0	21.215	22.5	12.3	23175000	9204000	13971000	9	2575000	1022700	1552300	3				434	442;4038	True;True	493;4459	932;933;8363	1054;1055;9585	1054;9585			559292
P35999	P35999	1	1	1	Mitochondrial intermediate peptidase	2023-10-01	sp|P35999|PMIP_YEAST Mitochondrial intermediate peptidase OS=Saccharomyces cerevisiae (strain ATCC 204508 / S288c) OX=559292 GN=OCT1 PE=1 SV=2	1	1	1	1	1	1	1	1	1	1	1.2	1.2	1.2	88.182	772	772	0	6.8723	1.2	1.2	11882000	6194100	5687500	44	270040	140780	129260	2				435	4037	TRUE	4458	8361;8362	9583;9584	9583			559292
P36013	P36013	14	14	14	NAD-dependent malic enzyme, mitochondrial	MAE1	sp|P36013|MAOM_YEAST NAD-dependent malic enzyme, mitochondrial OS=Saccharomyces cerevisiae (strain ATCC 204508 / S288c) OX=559292 GN=MAE1 PE=1 SV=1	1	14	14	14	13	10	13	10	13	10	28.6	28.6	28.6	74.375	669	669	0	129.72	28.4	23.8	565030000	234020000	331020000	37	15271000	6324800	8946400	22				436	413;681;788;1104;1309;2040;2124;2700;2999;4117;4118;4130;4290;4333	True;True;True;True;True;True;True;True;True;True;True;True;True;True	463;753;873;1217;1444;2243;2343;2344;2969;3315;4544;4545;4558;4741;4789	870;871;1406;1611;1612;2275;2276;2724;2725;4248;4452;4453;4454;4455;5554;5555;6189;8525;8526;8548;8549;8923;8924;8996;8997;8998	990;991;1570;1801;1802;2553;2554;3068;3069;4827;5083;5084;5085;5086;6333;6334;7050;9771;9772;9796;9797;10220;10221;10300;10301;10302	990;1570;1802;2554;3069;4827;5086;6334;7050;9771;9772;9796;10221;10302	436;437	263;563	559292
P36016	P36016	6	6	6	Heat shock protein 70 homolog LHS1	LHS1	sp|P36016|LHS1_YEAST Heat shock protein 70 homolog LHS1 OS=Saccharomyces cerevisiae (strain ATCC 204508 / S288c) OX=559292 GN=LHS1 PE=1 SV=1	1	6	6	6	1	6	1	6	1	6	8.9	8.9	8.9	99.57	881	881	0	50.43	1.5	8.9	63786000	0	63786000	50	1275700	0	1275700	6				437	198;1080;1136;2108;2212;3421	True;True;True;True;True;True	219;1192;1252;2327;2435;3777	397;2243;2335;4422;4604;7095;7096	450;2521;2623;5048;5244;8111;8112	450;2521;2623;5048;5244;8112			559292
P36017	P36017	4	4	4	Vacuolar protein sorting-associated protein 21	VPS21	sp|P36017|VPS21_YEAST Vacuolar protein sorting-associated protein 21 OS=Saccharomyces cerevisiae (strain ATCC 204508 / S288c) OX=559292 GN=VPS21 PE=1 SV=1	1	4	4	4	4	4	4	4	4	4	25.2	25.2	25.2	23.081	210	210	0	32.175	25.2	25.2	93496000	35712000	57784000	15	6233100	2380800	3852200	8				438	470;1161;1313;2625	True;True;True;True	524;1279;1448;2883	984;985;2384;2385;2731;2732;5403;5404	1108;1109;2682;2683;3075;3076;6163;6164	1109;2682;3076;6163			559292
P36018	P36018	1	1	1	GTP-binding protein YPT52	YPT52	sp|P36018|YPT52_YEAST GTP-binding protein YPT52 OS=Saccharomyces cerevisiae (strain ATCC 204508 / S288c) OX=559292 GN=YPT52 PE=1 SV=1	1	1	1	1	0	1	0	1	0	1	6.8	6.8	6.8	26.132	234	234	0.0021322	5.7389	0	6.8	1343100	0	1343100	14	95936	0	95936	1				439	3081	TRUE	3403	6354	7242	7242			559292
P36046	P36046	3	3	3	Mitochondrial intermembrane space import and assembly protein 40	MIA40	sp|P36046|MIA40_YEAST Mitochondrial intermembrane space import and assembly protein 40 OS=Saccharomyces cerevisiae (strain ATCC 204508 / S288c) OX=559292 GN=MIA40 PE=1 SV=2	1	3	3	3	3	3	3	3	3	3	10.2	10.2	10.2	44.536	403	403	0	46.636	10.2	10.2	143740000	40075000	103670000	23	6249700	1742400	4507300	9				440	3281;3920;3921	True;True;True	3620;4332;4333	6785;6786;8132;8133;8134;8135;8136;8137;8138	7741;7742;9321;9322;9323;9324;9325;9326;9327	7742;9321;9327			559292
P36051	P36051	1	1	1	GPI ethanolamine phosphate transferase 1	MCD4	sp|P36051|MCD4_YEAST GPI ethanolamine phosphate transferase 1 OS=Saccharomyces cerevisiae (strain ATCC 204508 / S288c) OX=559292 GN=MCD4 PE=1 SV=1	1	1	1	1	0	1	0	1	0	1	1.1	1.1	1.1	105.69	919	919	0	9.7424	0	1.1	19309000	0	19309000	36	536370	0	536370	1				441	2221	TRUE	2445	4623	5264	5264			559292
P36056	P36056	2	2	2	37S ribosomal protein S22, mitochondrial	RSM22	sp|P36056|RT22_YEAST Probable S-adenosyl-L-methionine-dependent RNA methyltransferase RSM22, mitochondrial OS=Saccharomyces cerevisiae (strain ATCC 204508 / S288c) OX=559292 GN=RSM22 PE=1 SV=1	1	2	2	2	1	2	1	2	1	2	5.1	5.1	5.1	72.189	628	628	0	13.251	2.1	5.1	9517900	2058000	7459900	34	279940	60529	219410	3				442	398;3770	True;True	447;448;4158	838;839;840;7841	956;957;958;8984	956;8984	438	201	559292
P36059	P36059	2	2	2	ATP-dependent (S)-NAD(P)H-hydrate dehydratase		sp|P36059|NNRD_YEAST ATP-dependent (S)-NAD(P)H-hydrate dehydratase OS=Saccharomyces cerevisiae (strain ATCC 204508 / S288c) OX=559292 GN=NNR2 PE=1 SV=1	1	2	2	2	2	1	2	1	2	1	7.4	7.4	7.4	37.357	337	337	0	12.003	7.4	3.6	34237000	27437000	6800400	18	1902100	1524300	377800	4				443	1679;3612	True;True	1845;3989	3474;3475;3476;7515	3947;3948;3949;3950;8607	3950;8607	439	83	559292
P36060	P36060	8	8	8	NADH-cytochrome b5 reductase 2;NADH-cytochrome b5 reductase p34 form;NADH-cytochrome b5 reductase p32 form	MCR1	sp|P36060|MCR1_YEAST NADH-cytochrome b5 reductase 2 OS=Saccharomyces cerevisiae (strain ATCC 204508 / S288c) OX=559292 GN=MCR1 PE=1 SV=1	1	8	8	8	7	7	7	7	7	7	39.7	39.7	39.7	34.137	302	302	0	76.408	30.5	37.1	523620000	251380000	272240000	18	29090000	13965000	15124000	21				444	416;853;1263;2741;2925;3042;3399;4312	True;True;True;True;True;True;True;True	466;949;950;1394;3029;3030;3235;3361;3751;4766	875;876;1772;1773;1774;1775;2602;2603;2604;2605;5666;5667;5668;5669;5670;6056;6057;6272;6273;7041;8964	995;996;1989;1990;1991;1992;1993;1994;2918;2919;2920;2921;2922;6466;6467;6468;6469;6470;6908;6909;7142;7143;8047;10266	995;1994;2918;6466;6908;7142;8047;10266	440;441	130;269	559292
P36091	P36091	1	1	1	Mannan endo-1,6-alpha-mannosidase DCW1	DCW1	sp|P36091|DCW1_YEAST Mannan endo-1,6-alpha-mannosidase DCW1 OS=Saccharomyces cerevisiae (strain ATCC 204508 / S288c) OX=559292 GN=DCW1 PE=1 SV=1	1	1	1	1	1	1	1	1	1	1	2.9	2.9	2.9	49.565	449	449	0	11.125	2.9	2.9	14270000	4994100	9276200	11	1297300	454010	843290	2				445	1050	TRUE	1162	2192;2193	2465;2466	2466			559292
P36101	P36101	9	9	9	tRNA threonylcarbamoyladenosine dehydratase 2	TCD2	sp|P36101|TCD2_YEAST tRNA threonylcarbamoyladenosine dehydratase 2 OS=Saccharomyces cerevisiae (strain ATCC 204508 / S288c) OX=559292 GN=TCD2 PE=1 SV=1	1	9	9	9	8	5	8	5	8	5	26.8	26.8	26.8	50.265	447	447	0	80.148	24.4	16.8	367860000	282770000	85090000	24	15328000	11782000	3545400	12				446	604;1102;1284;2434;3304;3957;4244;4287;4303	True;True;True;True;True;True;True;True;True	673;1214;1417;2677;3647;4372;4687;4738;4756	1269;2272;2644;2645;5033;5034;6840;8198;8199;8787;8920;8950;8951	1423;2550;2969;2970;5747;5748;7805;9401;9402;10072;10217;10249;10250	1423;2550;2970;5748;7805;9402;10072;10217;10250			559292
P38754;P36105	P38754;P36105	3;3	3;3	3;3	60S ribosomal protein L14-B;60S ribosomal protein L14-A	RPL14B;RPL14A	sp|P38754|RL14B_YEAST 60S ribosomal protein L14-B OS=Saccharomyces cerevisiae (strain ATCC 204508 / S288c) OX=559292 GN=RPL14B PE=1 SV=1;sp|P36105|RL14A_YEAST 60S ribosomal protein L14-A OS=Saccharomyces cerevisiae (strain ATCC 204508 / S288c) OX=559292 GN	2	3	3	3	1	3	1	3	1	3	13.8	13.8	13.8	15.153	138	138;138	0	22.285	8.7	13.8	57823000	2611700	55211000	8	7227900	326460	6901400	4				447	1100;2094;2095	True;True;True	1212;2312;2313	2269;4395;4396;4397	2547;5016;5017;5018	2547;5016;5018			559292;559292
P36112	P36112	11	11	11	MICOS complex subunit MIC60	MIC60	sp|P36112|MIC60_YEAST MICOS complex subunit MIC60 OS=Saccharomyces cerevisiae (strain ATCC 204508 / S288c) OX=559292 GN=MIC60 PE=1 SV=1	1	11	11	11	11	11	11	11	11	11	28	28	28	61.081	540	540	0	163.9	28	28	1255300000	420910000	834370000	27	46492000	15589000	30902000	30				448	1454;1776;1808;2116;2393;2605;2875;3476;3839;3840;4210	True;True;True;True;True;True;True;True;True;True;True	1605;1954;1993;2335;2629;2861;3177;3838;3839;4237;4238;4648	3032;3033;3686;3687;3759;3760;4434;4435;4436;4437;4438;4948;4949;5353;5354;5945;5946;7202;7203;7204;7974;7975;7976;7977;7978;8707;8708;8709	3432;3433;4187;4188;4268;4269;5061;5062;5063;5064;5065;5066;5067;5650;5651;6104;6105;6774;6775;8232;8233;8234;9148;9149;9150;9151;9152;9983;9984;9985	3433;4188;4269;5063;5650;6105;6774;8232;9148;9150;9984	442	182	559292
P36126	P36126	4	4	4	Phospholipase D1	SPO14	sp|P36126|SPO14_YEAST Phospholipase D1 OS=Saccharomyces cerevisiae (strain ATCC 204508 / S288c) OX=559292 GN=SPO14 PE=1 SV=3	1	4	4	4	3	1	3	1	3	1	2.9	2.9	2.9	195.2	1683	1683	0	27.351	2.2	0.7	13303000	11265000	2037900	89	149470	126580	22898	2				449	560;2321;2377;2592	True;True;True;True	625;2550;2611;2847	1180;4815;4922;5331	1330;5504;5623;6082	1330;5504;5623;6082			559292
P36135	P36135	2	2	2	Probable secreted beta-glucosidase UTH1	UTH1	sp|P36135|UTH1_YEAST Probable secreted beta-glucosidase UTH1 OS=Saccharomyces cerevisiae (strain ATCC 204508 / S288c) OX=559292 GN=UTH1 PE=1 SV=2	1	2	2	2	2	0	2	0	2	0	15.6	15.6	15.6	36.955	365	365	0	14.942	15.6	0	12488000	12488000	0	6	2081400	2081400	0	3				450	3478;4199	True;True	3841;4636	7207;7208;8680	8237;8238;9950	8238;9950	443	231	559292
P36139	P36139	1	1	1	Protein PET10	PET10	sp|P36139|PET10_YEAST Protein PET10 OS=Saccharomyces cerevisiae (strain ATCC 204508 / S288c) OX=559292 GN=PET10 PE=1 SV=3	1	1	1	1	1	1	1	1	1	1	8.5	8.5	8.5	31.246	283	283	0	13.775	8.5	8.5	17221000	7922000	9298700	19	906350	416950	489400	2				451	3321	TRUE	3664	6875;6876	7843;7844	7844			559292
P36141	P36141	2	2	2	Putative redox protein FMP46, mitochondrial	FMP46	sp|P36141|FMP46_YEAST Putative redox protein FMP46, mitochondrial OS=Saccharomyces cerevisiae (strain ATCC 204508 / S288c) OX=559292 GN=FMP46 PE=1 SV=1	1	2	2	2	1	2	1	2	1	2	16.5	16.5	16.5	15.65	133	133	0	16.161	6	16.5	20054000	4984300	15070000	7	2864900	712040	2152800	3				452	957;3735	True;True	1064;4120	2008;2009;7749	2264;2265;8875	2264;8875			559292
P36148	P36148	5	5	5	Glycerol-3-phosphate O-acyltransferase 2	GPT2	sp|P36148|GPT2_YEAST Glycerol-3-phosphate O-acyltransferase 2 OS=Saccharomyces cerevisiae (strain ATCC 204508 / S288c) OX=559292 GN=GPT2 PE=1 SV=1	1	5	5	5	2	5	2	5	2	5	7.8	7.8	7.8	83.644	743	743	0	33.876	3.9	7.8	53395000	15038000	38357000	38	1405100	395730	1009400	5				453	724;1025;2447;3451;4191	True;True;True;True;True	804;1135;2691;3811;4627	1502;1503;2138;5059;7155;7156;8663	1683;1684;2401;5775;8176;8177;9927	1684;2401;5775;8177;9927	444	130	559292
P36151	P36151	3	3	3	Uncharacterized protein YKR070W	YKR070W	sp|P36151|YK50_YEAST Uncharacterized protein YKR070W OS=Saccharomyces cerevisiae (strain ATCC 204508 / S288c) OX=559292 GN=YKR070W PE=1 SV=1	1	3	3	3	3	3	3	3	3	3	15.9	15.9	15.9	39.406	352	352	0	45	15.9	15.9	173430000	102100000	71329000	17	10202000	6006000	4195800	8				454	453;2176;2668	True;True;True	505;506;2397;2926	956;957;958;959;4540;4541;5478;5479	1080;1081;1082;1083;5177;5178;6251;6252	1082;5177;6251	445	141	559292
P36156	P36156	1	1	1	Glutathione S-transferase omega-like 2	ECM4	sp|P36156|GTO2_YEAST Glutathione S-transferase omega-like 2 OS=Saccharomyces cerevisiae (strain ATCC 204508 / S288c) OX=559292 GN=ECM4 PE=1 SV=1	1	1	1	1	1	0	1	0	1	0	4.9	4.9	4.9	43.273	370	370	0.0011299	6.6514	4.9	0	18865000	18865000	0	20	943240	943240	0	1				455	1811	TRUE	1997	3767	4276	4276			559292
P36159	P36159	1	1	1	Ribonuclease Z	TRZ1	sp|P36159|RNZ_YEAST Ribonuclease Z OS=Saccharomyces cerevisiae (strain ATCC 204508 / S288c) OX=559292 GN=TRZ1 PE=1 SV=1	1	1	1	1	1	0	1	0	1	0	1.6	1.6	1.6	96.815	838	838	0	8.5627	1.6	0	2132800	2132800	0	44	48472	48472	0	1				456	2457	TRUE	2702	5089	5818	5818	446	777	559292
P36163	P36163	3	3	3	Mitochondrial metalloendopeptidase OMA1	OMA1	sp|P36163|OMA1_YEAST Mitochondrial metalloendopeptidase OMA1 OS=Saccharomyces cerevisiae (strain ATCC 204508 / S288c) OX=559292 GN=OMA1 PE=1 SV=2	1	3	3	3	2	1	2	1	2	1	17.1	17.1	17.1	39.328	345	345	0	20.7	10.7	6.4	17653000	10981000	6671800	16	1103300	686310	416980	1				457	1259;1914;4308	True;True;True	1388;2105;4762	2592;3965;8959	2908;4495;10258	2908;4495;10258			559292
P36516	P36516	6	6	6	54S ribosomal protein L3, mitochondrial	MRPL3	sp|P36516|RM03_YEAST 54S ribosomal protein L3, mitochondrial OS=Saccharomyces cerevisiae (strain ATCC 204508 / S288c) OX=559292 GN=MRPL3 PE=1 SV=2	1	6	6	6	3	6	3	6	3	6	18.2	18.2	18.2	43.999	390	390	0	63.931	13.1	18.2	312010000	148720000	163300000	27	11556000	5508100	6048000	9				458	431;2489;2690;2791;3234;3503	True;True;True;True;True;True	481;2734;2952;3084;3085;3569;3867	912;5141;5142;5513;5772;5773;5774;5775;6675;7264;7265	1034;5876;5877;6286;6584;6585;6586;6587;7620;8306;8307	1034;5877;6286;6584;7620;8306	447;448	219;258	559292
P36517	P36517	5	5	5	54S ribosomal protein L4, mitochondrial	MRPL4	sp|P36517|RM04_YEAST 54S ribosomal protein L4, mitochondrial OS=Saccharomyces cerevisiae (strain ATCC 204508 / S288c) OX=559292 GN=MRPL4 PE=1 SV=2	1	5	5	5	5	4	5	4	5	4	24.5	24.5	24.5	36.964	319	319	0	72.157	24.5	20.1	293590000	96818000	196770000	17	17270000	5695200	11575000	12				459	1041;2838;3101;3272;3333	True;True;True;True;True	1153;3139;3426;3610;3677	2174;2175;5884;5885;5886;6411;6412;6413;6756;6757;6758;6901	2447;2448;6704;6705;6706;7317;7318;7319;7320;7709;7710;7711;7870	2448;6706;7320;7709;7870			559292
P36519	P36519	2	2	2	54S ribosomal protein L7, mitochondrial	MRPL7	sp|P36519|RM07_YEAST 54S ribosomal protein L7, mitochondrial OS=Saccharomyces cerevisiae (strain ATCC 204508 / S288c) OX=559292 GN=MRPL7 PE=1 SV=2	1	2	2	2	1	2	1	2	1	2	11.3	11.3	11.3	33.099	292	292	0	14.223	4.8	11.3	105900000	28014000	77886000	18	5883300	1556300	4327000	3				460	986;3665	True;True	1095;4043	2065;2066;7620	2327;2328;8725	2328;8725	449	262	559292
P36520	P36520	2	2	2	54S ribosomal protein L10, mitochondrial	MRPL10	sp|P36520|RM10_YEAST 54S ribosomal protein L10, mitochondrial OS=Saccharomyces cerevisiae (strain ATCC 204508 / S288c) OX=559292 GN=MRPL10 PE=1 SV=2	1	2	2	2	1	2	1	2	1	2	8.1	8.1	8.1	36.347	322	322	0	12.75	4	8.1	30417000	10358000	20059000	19	1600900	545160	1055700	3				461	1009;2275	True;True	1119;2503	2105;2106;4736	2367;2368;5409	2368;5409	450	157	559292
P36521	P36521	2	2	2	54S ribosomal protein L11, mitochondrial	MRPL11	sp|P36521|RM11_YEAST 54S ribosomal protein L11, mitochondrial OS=Saccharomyces cerevisiae (strain ATCC 204508 / S288c) OX=559292 GN=MRPL11 PE=1 SV=2	1	2	2	2	1	2	1	2	1	2	10.8	10.8	10.8	28.515	249	249	0	17.729	7.2	10.8	34768000	10667000	24101000	18	1931600	592590	1339000	8				462	1367;2900	True;True	1506;3208	2836;2837;2838;2839;6007	3189;3190;3191;3192;3193;3194;3195;6852	3189;6852			559292
P36523	P36523	3	3	3	54S ribosomal protein L15, mitochondrial	MRPL15	sp|P36523|RM15_YEAST 54S ribosomal protein L15, mitochondrial OS=Saccharomyces cerevisiae (strain ATCC 204508 / S288c) OX=559292 GN=MRPL15 PE=1 SV=3	1	3	3	3	3	3	3	3	3	3	19.8	19.8	19.8	28.167	253	253	0	60.322	19.8	19.8	239100000	115850000	123250000	16	14944000	7240700	7703300	7				463	1021;2425;2917	True;True;True	1131;2668;3227	2129;2130;2131;5014;5015;6043;6044	2391;2392;2393;5728;5729;6890;6891	2391;5728;6890			559292
P36525	P36525	4	4	4	54S ribosomal protein L24, mitochondrial	MRPL24	sp|P36525|RM24_YEAST 54S ribosomal protein L24, mitochondrial OS=Saccharomyces cerevisiae (strain ATCC 204508 / S288c) OX=559292 GN=MRPL24 PE=1 SV=2	1	4	4	4	4	3	4	3	4	3	20.9	20.9	20.9	30.049	258	258	0	53.235	20.9	16.3	204190000	55181000	149010000	14	14585000	3941500	10644000	8				464	1151;1341;1946;2183	True;True;True;True	1267;1478;2139;2404	2361;2362;2791;2792;2793;4036;4550;4551	2652;2653;3141;3142;3143;4572;5187;5188	2652;3142;4572;5187			559292
P36527	P36527	3	3	3	54S ribosomal protein L28, mitochondrial	MRPL28	sp|P36527|RM28_YEAST 54S ribosomal protein L28, mitochondrial OS=Saccharomyces cerevisiae (strain ATCC 204508 / S288c) OX=559292 GN=MRPL28 PE=1 SV=2	1	3	3	3	3	3	3	3	3	3	15	15	15	17.342	147	147	0	22.785	15	15	52640000	18556000	34084000	9	5848900	2061800	3787100	12				465	2879;3239;4283	True;True;True	3181;3574;4733;4734	5950;5951;6685;6686;8910;8911;8912;8913	6779;6780;6781;6782;7630;7631;10204;10205;10206;10207;10208;10209	6781;7631;10207	451	49	559292
P36528	P36528	4	4	4	54S ribosomal protein L17, mitochondrial	MRPL17	sp|P36528|RM17_YEAST 54S ribosomal protein L17, mitochondrial OS=Saccharomyces cerevisiae (strain ATCC 204508 / S288c) OX=559292 GN=MRPL17 PE=1 SV=2	1	4	4	4	3	4	3	4	3	4	20.3	20.3	20.3	32.212	281	281	0	40.501	15.3	20.3	106340000	42538000	63802000	19	5596900	2238800	3358000	10				466	1079;2511;3361;3782	True;True;True;True	1191;2759;3709;4170	2239;2240;2241;2242;5184;5185;6964;7865;7866	2515;2516;2517;2518;2519;2520;5927;5928;7954;9018;9019	2519;5927;7954;9018			559292
P36531	P36531	4	4	4	54S ribosomal protein L36, mitochondrial	MRPL36	sp|P36531|RM36_YEAST 54S ribosomal protein L36, mitochondrial OS=Saccharomyces cerevisiae (strain ATCC 204508 / S288c) OX=559292 GN=MRPL36 PE=1 SV=3	1	4	4	4	3	4	3	4	3	4	35.6	35.6	35.6	20.09	177	177	0	50.764	20.3	35.6	58938000	22231000	36706000	7	8419700	3175900	5243800	8				467	407;2689;2902;4494	True;True;True;True	457;2950;2951;3210;4970	860;861;5510;5511;5512;6009;6010;9328	979;980;6283;6284;6285;6854;6855;10678	980;6285;6855;10678	452	49	559292
P36534	P36534	3	3	3	54S ribosomal protein L40, mitochondrial	MRPL40	sp|P36534|RM40_YEAST 54S ribosomal protein L40, mitochondrial OS=Saccharomyces cerevisiae (strain ATCC 204508 / S288c) OX=559292 GN=MRPL40 PE=1 SV=2	1	3	3	3	1	3	1	3	1	3	12.1	12.1	12.1	33.751	297	297	0	21.136	3.7	12.1	14514000	13201000	1312500	15	967580	880080	87501	4				468	833;2573;2598	True;True;True	925;2825;2854	1735;1736;5295;5341	1950;1951;6041;6092	1951;6041;6092			559292
P36775	P36775	47	47	47	Lon protease homolog, mitochondrial	PIM1	sp|P36775|LONM_YEAST Lon protease homolog, mitochondrial OS=Saccharomyces cerevisiae (strain ATCC 204508 / S288c) OX=559292 GN=PIM1 PE=1 SV=2	1	47	47	47	45	32	45	32	45	32	44	44	44	127.11	1133	1133	0	323.31	42.7	30.1	15727000000	11541000000	4186500000	62	253670000	186140000	67524000	171				469	21;55;56;282;438;541;600;620;728;775;826;922;1123;1634;1684;1724;1737;1738;1744;2004;2005;2032;2055;2059;2184;2185;2556;2691;2692;2873;2931;2984;3004;3093;3151;3243;3262;3283;3371;3504;3697;3698;3913;3990;4101;4102;4461	True;True;True;True;True;True;True;True;True;True;True;True;True;True;True;True;True;True;True;True;True;True;True;True;True;True;True;True;True;True;True;True;True;True;True;True;True;True;True;True;True;True;True;True;True;True;True	22;64;65;315;488;489;606;668;669;689;809;860;918;1025;1026;1236;1237;1799;1851;1894;1908;1909;1910;1911;1917;2201;2202;2203;2204;2234;2260;2261;2262;2266;2405;2406;2806;2807;2953;2954;2955;2956;3175;3241;3300;3320;3417;3418;3480;3481;3580;3599;3622;3623;3624;3721;3722;3868;4077;4078;4322;4408;4528;4529;4933	42;43;112;113;114;590;591;925;926;927;928;1151;1258;1259;1260;1261;1262;1263;1264;1299;1300;1512;1513;1592;1724;1725;1927;1928;1929;2309;2310;2311;2312;3397;3485;3486;3589;3611;3612;3613;3614;3615;3616;3617;3618;3619;3620;3621;3622;3623;3630;3631;4158;4159;4160;4161;4162;4163;4164;4232;4233;4291;4292;4293;4294;4295;4296;4301;4302;4303;4304;4305;4552;4553;4554;5260;5261;5262;5263;5264;5265;5514;55…	48;49;134;135;136;675;676;1047;1048;1049;1050;1301;1412;1413;1414;1415;1416;1417;1418;1455;1456;1693;1694;1695;1781;1939;1940;2171;2172;2173;2592;2593;2594;2595;2596;2597;3856;3959;3960;4073;4100;4101;4102;4103;4104;4105;4106;4107;4108;4109;4110;4111;4112;4113;4114;4115;4116;4117;4118;4119;4120;4127;4128;4718;4719;4720;4721;4722;4723;4724;4725;4726;4727;4807;4808;4903;4904;4905;4906;4907;4908;490…	48;135;136;676;1050;1301;1416;1455;1695;1781;1939;2171;2593;3856;3960;4073;4106;4120;4127;4720;4722;4808;4909;4919;5190;5191;6010;6290;6298;6769;6915;7025;7056;7304;7448;7644;7691;7752;7982;8309;8793;8794;9307;9477;9746;9747;10611	453;454;455;456;457;458;459;460;461;462;463;464	182;415;481;507;561;603;661;763;801;810;1020;1039	559292
P37012	P37012	3	3	3	Phosphoglucomutase 2	PGM2	sp|P37012|PGM2_YEAST Phosphoglucomutase 2 OS=Saccharomyces cerevisiae (strain ATCC 204508 / S288c) OX=559292 GN=PGM2 PE=1 SV=1	1	3	3	3	1	3	1	3	1	3	10.4	10.4	10.4	63.088	569	569	0	18.088	3	10.4	24085000	1288100	22796000	29	830500	44417	786080	4				470	2527;2620;3335	True;True;True	2776;2876;2877;3679	5212;5213;5383;5384;6904	5956;5957;6139;6140;7873	5957;6140;7873	465	103	559292
P37267	P37267	1	1	1	Assembly factor CBP4	CBP4	sp|P37267|CBP4_YEAST Assembly factor CBP4 OS=Saccharomyces cerevisiae (strain ATCC 204508 / S288c) OX=559292 GN=CBP4 PE=1 SV=3	1	1	1	1	1	1	1	1	1	1	12.2	12.2	12.2	17.532	147	147	0	17.298	12.2	12.2	33452000	15236000	18216000	7	4778900	2176600	2602300	2				471	4502	TRUE	4979	9341;9342	10691;10692	10692			559292
P37292;P37291	P37292	12;1	12;1	12;1	Serine hydroxymethyltransferase, mitochondrial	SHM1	sp|P37292|GLYM_YEAST Serine hydroxymethyltransferase, mitochondrial OS=Saccharomyces cerevisiae (strain ATCC 204508 / S288c) OX=559292 GN=SHM1 PE=1 SV=2	2	12	12	12	11	10	11	10	11	10	41	41	41	53.686	490	490;469	0	138.61	37.3	35.7	2032900000	1083800000	949150000	29	70102000	37372000	32729000	54				472	331;1189;1234;1529;1803;2143;2400;2636;3979;4071;4385;4524	True;True;True;True;True;True;True;True;True;True;True;True	369;370;1308;1309;1360;1687;1987;1988;2364;2638;2639;2894;4397;4495;4846;4847;5004	695;696;697;698;699;2433;2434;2435;2436;2537;3192;3744;3745;3746;3747;3748;3749;3750;3751;4486;4487;4488;4489;4963;4964;4965;4966;4967;4968;4969;5423;5424;8245;8246;8247;8248;8426;8427;9110;9111;9112;9113;9114;9115;9394	808;809;810;811;812;2735;2736;2737;2738;2846;3622;4251;4252;4253;4254;4255;4256;4257;4258;4259;4260;5120;5121;5122;5123;5666;5667;5668;5669;5670;5671;5672;5673;5674;5675;5676;6184;6185;6186;6187;9455;9456;9457;9458;9653;9654;9655;9656;10428;10429;10430;10431;10432;10433;10755	811;2736;2846;3622;4258;5122;5672;6185;9457;9654;10431;10755	466;467;468;469;470	69;146;178;274;319	559292;559292
P37293	P37293	1	1	1	N-terminal acetyltransferase 2	NAT2	sp|P37293|NAT2_YEAST Putative N-terminal acetyltransferase 2 OS=Saccharomyces cerevisiae (strain ATCC 204508 / S288c) OX=559292 GN=NAT2 PE=1 SV=2	1	1	1	1	1	0	1	0	1	0	4.5	4.5	4.5	32.804	288	288	0	9.396	4.5	0	10901000	10901000	0	16	681290	681290	0	1				473	4168	TRUE	4602	8617	9872	9872			559292
P37297	P37297	2	2	2	Phosphatidylinositol 4-kinase STT4	STT4	sp|P37297|STT4_YEAST Phosphatidylinositol 4-kinase STT4 OS=Saccharomyces cerevisiae (strain ATCC 204508 / S288c) OX=559292 GN=STT4 PE=1 SV=1	1	2	2	2	0	2	0	2	0	2	1.1	1.1	1.1	214.6	1900	1900	0	12.205	0	1.1	4325800	0	4325800	87	49721	0	49721	1				474	505;994	True;True	564;1104	1069;2084	1204;2346	1204;2346			559292
P37298	P37298	2	2	2	Succinate dehydrogenase [ubiquinone] cytochrome b small subunit, mitochondrial	SDH4	sp|P37298|DHSD_YEAST Succinate dehydrogenase [ubiquinone] cytochrome b small subunit, mitochondrial OS=Saccharomyces cerevisiae (strain ATCC 204508 / S288c) OX=559292 GN=SDH4 PE=1 SV=1	1	2	2	2	1	2	1	2	1	2	13.3	13.3	13.3	20.248	181	181	0	17.821	6.1	13.3	54656000	25780000	28876000	9	6072900	2864400	3208400	6				475	2194;2205	True;True	2416;2417;2428	4573;4574;4575;4576;4591	5211;5212;5213;5214;5215;5230	5213;5230	471	71	559292
P37299	P37299	2	2	2	Cytochrome b-c1 complex subunit 10	QCR10	sp|P37299|QCR10_YEAST Cytochrome b-c1 complex subunit 10, mitochondrial OS=Saccharomyces cerevisiae (strain ATCC 204508 / S288c) OX=559292 GN=QCR10 PE=1 SV=2	1	2	2	2	2	2	2	2	2	2	26	26	26	8.5928	77	77	0	16.438	26	26	63751000	23559000	40192000	5	12750000	4711900	8038300	4				476	1829;2006	True;True	2016;2205	3799;3800;4165;4166;4167;4168	4312;4313;4728;4729;4730;4731	4312;4731			559292
P37302	P37302	4	4	4	Aminopeptidase Y	APE3	sp|P37302|APE3_YEAST Aminopeptidase Y OS=Saccharomyces cerevisiae (strain ATCC 204508 / S288c) OX=559292 GN=APE3 PE=1 SV=1	1	4	4	4	2	4	2	4	2	4	20.1	20.1	20.1	60.137	537	537	0	85.75	8	20.1	220840000	46717000	174120000	24	9201500	1946500	7255000	12				477	1480;2606;3306;3993	True;True;True;True	1633;2862;3649;4411;4412	3095;5355;5356;5357;5358;6842;6843;6844;6845;8272;8273	3509;6106;6107;6108;6109;6110;7807;7808;7809;7810;9483;9484	3509;6110;7809;9484	472;473;474	384;388;389	559292
P38011	P38011	6	6	6	Guanine nucleotide-binding protein subunit beta-like protein	ASC1	sp|P38011|GBLP_YEAST Guanine nucleotide-binding protein subunit beta-like protein OS=Saccharomyces cerevisiae (strain ATCC 204508 / S288c) OX=559292 GN=ASC1 PE=1 SV=4	1	6	6	6	0	6	0	6	0	6	28.5	28.5	28.5	34.805	319	319	0	46.243	0	28.5	84242000	0	84242000	16	5265100	0	5265100	7				478	37;1371;1406;2658;4278;4521	True;True;True;True;True;True	42;1510;1552;2916;4728;5001	73;2850;2939;5463;8871;9389	86;3212;3326;6233;10162;10163;10748	86;3212;3326;6233;10162;10748			559292
P38064	P38064	3	3	3	54S ribosomal protein L16, mitochondrial	MRPL16	sp|P38064|RM16_YEAST 54S ribosomal protein L16, mitochondrial OS=Saccharomyces cerevisiae (strain ATCC 204508 / S288c) OX=559292 GN=MRPL16 PE=1 SV=1	1	3	3	3	3	2	3	2	3	2	16.4	16.4	16.4	26.518	232	232	0	27.5	16.4	9.9	34982000	14883000	20099000	14	2498700	1063100	1435700	5				479	1749;2145;2446	True;True;True	1922;2366;2690	3638;3639;4491;4492;5058	4136;4137;5125;5126;5774	4137;5125;5774			559292
P38069	P38069	1	1	1	Alpha-1,2-mannosyltransferase MNN2	MNN2	sp|P38069|MNN2_YEAST Alpha-1,2-mannosyltransferase MNN2 OS=Saccharomyces cerevisiae (strain ATCC 204508 / S288c) OX=559292 GN=MNN2 PE=1 SV=1	1	1	1	1	0	1	0	1	0	1	2.3	2.3	2.3	67.773	597	597	0.0071721	5.4129	0	2.3	1987700	0	1987700	32	62115	0	62115	1				480	2807	TRUE	3105	5804	6619	6619	475	498	559292
P38071	P38071	7	7	7	Enoyl-[acyl-carrier protein] reductase [NADPH, B-specific], mitochondrial	ETR1	sp|P38071|ETR1_YEAST Enoyl-[acyl-carrier-protein] reductase, mitochondrial OS=Saccharomyces cerevisiae (strain ATCC 204508 / S288c) OX=559292 GN=ETR1 PE=1 SV=3	1	7	7	7	7	5	7	5	7	5	30.5	30.5	30.5	42.066	380	380	0	72.272	30.5	24.5	1649000000	1231100000	417830000	19	86787000	64796000	21991000	23				481	1607;2020;3045;3141;3435;3750;3911	True;True;True;True;True;True;True	1771;2219;2220;2221;3364;3469;3792;4135;4319	3352;4195;4196;4197;4198;4199;4200;4201;6277;6278;6501;6502;6503;7120;7121;7778;7779;8113;8114;8115	3808;4759;4760;4761;4762;4763;4764;4765;4766;4767;7147;7148;7422;7423;7424;7425;8136;8137;8908;8909;9301;9302;9303	3808;4764;7148;7424;8137;8908;9302	476;477	280;286	559292
P38072	P38072	1	1	1	Protein SCO2, mitochondrial	SCO2	sp|P38072|SCO2_YEAST Protein SCO2, mitochondrial OS=Saccharomyces cerevisiae (strain ATCC 204508 / S288c) OX=559292 GN=SCO2 PE=1 SV=1	1	1	1	1	1	1	1	1	1	1	4.7	4.7	4.7	34.888	301	301	0	7.3069	4.7	4.7	11002000	6882900	4118800	17	647160	404870	242280	1				482	2481	TRUE	2726	5126;5127	5858;5859	5859			559292
P38077	P38077	13	13	13	ATP synthase subunit gamma, mitochondrial	ATP3	sp|P38077|ATPG_YEAST ATP synthase subunit gamma, mitochondrial OS=Saccharomyces cerevisiae (strain ATCC 204508 / S288c) OX=559292 GN=ATP3 PE=1 SV=1	1	13	13	13	10	12	10	12	10	12	48.6	48.6	48.6	34.35	311	311	0	143.99	37.9	45	2797200000	1344700000	1452500000	18	155400000	74704000	80695000	44				483	390;504;764;765;964;1299;1502;1503;2036;2859;3037;3721;4489	True;True;True;True;True;True;True;True;True;True;True;True;True	437;562;563;849;850;1072;1432;1657;1658;2239;3160;3356;4104;4965	820;821;1067;1068;1576;1577;1578;2018;2019;2020;2701;2702;2703;2704;3132;3133;3134;3135;4243;5916;5917;5918;6264;6265;7715;7716;7717;7718;7719;7720;7721;9322	938;939;1202;1203;1763;1764;1765;1766;1767;2274;2275;2276;2277;3041;3042;3043;3044;3045;3046;3047;3048;3551;3552;3553;3554;3555;4822;6738;6739;6740;6741;6742;6743;6744;7134;7135;8837;8838;8839;8840;8841;8842;8843;10672	939;1202;1764;1767;2274;3044;3551;3555;4822;6739;7135;8843;10672	478;479;480	77;251;255	559292
P38079	P38079	2	2	1	Protein YRO2	YRO2	sp|P38079|YRO2_YEAST Protein YRO2 OS=Saccharomyces cerevisiae (strain ATCC 204508 / S288c) OX=559292 GN=YRO2 PE=1 SV=1	1	2	2	1	2	0	2	0	1	0	9.6	9.6	5.5	38.719	344	344	0	14.257	9.6	0	26005000	26005000	0	11	2364100	2364100	0	4				484	1812;2252	True;True	1998;2478	3768;4693	4277;4278;5355;5356	4278;5356			559292
P38081	P38081	2	2	2	Uncharacterized glycosyl hydrolase YBR056W		sp|P38081|YBQ6_YEAST Uncharacterized glycosyl hydrolase YBR056W OS=Saccharomyces cerevisiae (strain ATCC 204508 / S288c) OX=559292 GN=YBR056W PE=1 SV=1	1	2	2	2	0	2	0	2	0	2	5.2	5.2	5.2	57.821	501	501	0	16.812	0	5.2	15200000	0	15200000	25	607990	0	607990	1				485	1179;1476	True;True	1297;1629	2417;3089	2718;3502	2718;3502			559292
P38088-2;P38088	P38088-2;P38088	2;2	2;2	2;2	Glycine--tRNA ligase 1, mitochondrial	GRS1	sp|P38088-2|SYG_YEAST Isoform Cytoplasmic of Glycine--tRNA ligase 1, mitochondrial OS=Saccharomyces cerevisiae (strain ATCC 204508 / S288c) OX=559292 GN=GRS1;sp|P38088|SYG_YEAST Glycine--tRNA ligase 1, mitochondrial OS=Saccharomyces cerevisiae (strain ATCC	2	2	2	2	2	0	2	0	2	0	4.5	4.5	4.5	75.338	667	667;690	0	18.109	4.5	0	17831000	17831000	0	40	445780	445780	0	2				486	921;2148	True;True	1024;2369	1926;4495	2170;5129	2170;5129			559292;559292
P38120	P38120	4	4	4	37S ribosomal protein S9, mitochondrial	MRPS9	sp|P38120|RT09_YEAST 37S ribosomal protein S9, mitochondrial OS=Saccharomyces cerevisiae (strain ATCC 204508 / S288c) OX=559292 GN=MRPS9 PE=1 SV=1	1	4	4	4	4	4	4	4	4	4	25.9	25.9	25.9	31.925	278	278	0	63.802	25.9	25.9	596980000	241550000	355440000	14	42642000	17253000	25389000	14				487	204;2276;2338;4470	True;True;True;True	225;2504;2568;2569;4944;4945	407;408;4737;4738;4846;4847;4848;9285;9286;9287;9288;9289;9290	461;462;5410;5411;5412;5537;5538;5539;10628;10629;10630;10631;10632;10633	462;5410;5539;10632	481;482	109;228	559292
P38127	P38127	4	4	4	Mitochondrial carrier protein RIM2	RIM2	sp|P38127|RIM2_YEAST Mitochondrial carrier protein RIM2 OS=Saccharomyces cerevisiae (strain ATCC 204508 / S288c) OX=559292 GN=RIM2 PE=1 SV=1	1	4	4	4	4	3	4	3	4	3	12.2	12.2	12.2	42.101	377	377	0	27.113	12.2	10.1	57341000	33651000	23690000	19	3018000	1771100	1246900	5				488	1144;2492;3388;3391	True;True;True;True	1260;2739;3740;3743	2349;2350;5151;7022;7023;7028;7029	2639;2640;5888;8023;8024;8031;8032	2639;5888;8023;8032			559292
P38137	P38137	5	5	5	Peroxisomal-coenzyme A synthetase	PCS60	sp|P38137|FAT2_YEAST Oxalate--CoA ligase OS=Saccharomyces cerevisiae (strain ATCC 204508 / S288c) OX=559292 GN=PCS60 PE=1 SV=1	1	5	5	5	1	5	1	5	1	5	11.2	11.2	11.2	60.488	543	543	0	30.274	2	11.2	36432000	4540700	31892000	27	1349300	168170	1181200	7				489	733;1105;1220;3046;3898	True;True;True;True;True	815;1218;1346;3365;4305	1527;2277;2278;2517;6279;8093;8094	1712;2555;2556;2824;7149;9278;9279	1712;2556;2824;7149;9279			559292
P38138	P38138	4	4	4	Glucosidase 2 subunit alpha	ROT2	sp|P38138|GLU2A_YEAST Glucosidase 2 subunit alpha OS=Saccharomyces cerevisiae (strain ATCC 204508 / S288c) OX=559292 GN=ROT2 PE=1 SV=1	1	4	4	4	1	4	1	4	1	4	7.2	7.2	7.2	110.26	954	954	0	31.798	1.8	7.2	37771000	2775800	34995000	44	858420	63085	795340	5				490	322;2888;3582;3951	True;True;True;True	358;3191;3955;4366	676;677;5970;7457;8190	786;787;6809;8540;9393	787;6809;8540;9393			559292
P38143;P40581	P38143;P40581	2;2	2;2	2;2	Glutathione peroxidase 2;Peroxiredoxin HYR1	GPX2;HYR1	sp|P38143|GPX2_YEAST Glutathione peroxidase-like peroxiredoxin 2 OS=Saccharomyces cerevisiae (strain ATCC 204508 / S288c) OX=559292 GN=GPX2 PE=1 SV=1;sp|P40581|GPX3_YEAST Glutathione peroxidase-like peroxiredoxin HYR1 OS=Saccharomyces cerevisiae (strain AT	2	2	2	2	1	2	1	2	1	2	7.4	7.4	7.4	18.406	162	162;163	0	12.083	6.2	7.4	46779000	15053000	31726000	10	4677900	1505300	3172600	3				491	1296;4273	True;True	1429;4723	2697;8859;8860	3037;10150;10151	3037;10150			559292;559292
P38152	P38152	3	3	3	Tricarboxylate transport protein	CTP1	sp|P38152|TXTP_YEAST Tricarboxylate transport protein OS=Saccharomyces cerevisiae (strain ATCC 204508 / S288c) OX=559292 GN=CTP1 PE=2 SV=3	1	3	3	3	3	3	3	3	3	3	17.1	17.1	17.1	32.173	299	299	0	40.914	17.1	17.1	193420000	149230000	44185000	16	12089000	9327100	2761600	10				492	1047;3822;4495	True;True;True	1159;4218;4971;4972	2184;2185;2186;2187;2188;7947;7948;7949;7950;9329;9330;9331	2457;2458;2459;2460;2461;9114;9115;9116;9117;10679;10680;10681	2458;9117;10681	483;484	97;254	559292
P38169	P38169	15	15	15	Kynurenine 3-monooxygenase	BNA4	sp|P38169|KMO_YEAST Kynurenine 3-monooxygenase OS=Saccharomyces cerevisiae (strain ATCC 204508 / S288c) OX=559292 GN=BNA4 PE=1 SV=1	1	15	15	15	13	11	13	11	13	11	36.3	36.3	36.3	52.429	460	460	0	113.59	26.7	31.7	275210000	147760000	127450000	26	10585000	5683200	4901900	28				493	131;529;695;849;1381;1495;1763;2016;2071;2147;3052;3370;3389;3808;4360	True;True;True;True;True;True;True;True;True;True;True;True;True;True;True	143;144;593;771;943;1524;1649;1937;2215;2280;2368;3371;3718;3719;3720;3741;4202;4818	259;260;1124;1443;1444;1764;2875;2876;3118;3119;3120;3660;4189;4190;4330;4494;6288;6289;6981;6982;6983;6984;6985;7024;7025;7920;7921;9058;9059	297;298;1273;1618;1619;1981;3239;3240;3535;3536;3537;4159;4753;4754;4948;5128;7160;7161;7977;7978;7979;7980;7981;8025;8026;8027;8028;9082;9083;10369;10370	298;1273;1619;1981;3239;3535;4159;4754;4948;5128;7160;7981;8028;9083;10370	485;486;487;488;489;490;491;492	77;80;184;191;319;327;338;400	559292
P38172	P38172	2	2	2	Uncharacterized protein YBL095W, mitochondrial		sp|P38172|MRX3_YEAST MIOREX complex component 3 OS=Saccharomyces cerevisiae (strain ATCC 204508 / S288c) OX=559292 GN=MRX3 PE=1 SV=1	1	2	2	2	1	2	1	2	1	2	9.6	9.6	9.6	30.545	270	270	0	16.736	3.3	9.6	42931000	14002000	28929000	13	3302400	1077100	2225300	3				494	362;3954	True;True	406;4369	764;8193;8194	882;9396;9397	882;9397			559292
P38181	P38181	4	4	4	Nucleoporin NUP170	NUP170	sp|P38181|NU170_YEAST Nucleoporin NUP170 OS=Saccharomyces cerevisiae (strain ATCC 204508 / S288c) OX=559292 GN=NUP170 PE=1 SV=1	1	4	4	4	1	4	1	4	1	4	3.3	3.3	3.3	169.47	1502	1502	0	22.722	1.1	3.3	18394000	1246800	17148000	82	224320	15205	209120	0				495	721;2230;3827;3945	True;True;True;True	801;2454;4223;4360	1499;4636;7955;7956;8181	1680;5278;9122;9123;9384	1680;5278;9123;9384			559292
P38219	P38219	1	1	1	Obg-like ATPase 1	OLA1	sp|P38219|OLA1_YEAST Obg-like ATPase 1 OS=Saccharomyces cerevisiae (strain ATCC 204508 / S288c) OX=559292 GN=OLA1 PE=1 SV=1	1	1	1	1	0	1	0	1	0	1	4.8	4.8	4.8	44.174	394	394	0	9.5139	0	4.8	15837000	0	15837000	24	659860	0	659860	1				496	3628	TRUE	4006	7546	8643	8643			559292
P38221	P38221	1	1	1	Phosphatidate cytidylyltransferase	CDS1	sp|P38221|CDS1_YEAST Phosphatidate cytidylyltransferase OS=Saccharomyces cerevisiae (strain ATCC 204508 / S288c) OX=559292 GN=CDS1 PE=1 SV=1	1	1	1	1	0	1	0	1	0	1	4.8	4.8	4.8	51.822	457	457	0.0011249	6.6463	0	4.8	6808900	0	6808900	20	340450	0	340450	1				497	109	TRUE	121	221	258	258			559292
P38225	P38225	1	1	1	Very long-chain fatty acid transport protein	FAT1	sp|P38225|FAT1_YEAST Very long-chain fatty acid transport protein OS=Saccharomyces cerevisiae (strain ATCC 204508 / S288c) OX=559292 GN=FAT1 PE=1 SV=2	1	1	1	1	1	1	1	1	1	1	1.6	1.6	1.6	77.14	669	669	0.0010941	6.4168	1.6	1.6	0	0	0	39	0	0	0	2				498	2569	TRUE	2821	5287;5288	6033;6034	6034			559292
P38228	P38228	4	4	4	Mitochondrial chaperone TCM62	TCM62	sp|P38228|TCM62_YEAST Mitochondrial chaperone TCM62 OS=Saccharomyces cerevisiae (strain ATCC 204508 / S288c) OX=559292 GN=TCM62 PE=1 SV=2	1	4	4	4	2	4	2	4	2	4	11.9	11.9	11.9	64.251	572	572	0	44.388	5.6	11.9	78298000	12364000	65934000	30	2609900	412130	2197800	4				499	135;304;770;2753	True;True;True;True	149;339;855;3044	269;635;1585;1586;5690;5691	307;732;1774;1775;6490;6491	307;732;1775;6490			559292
P38231	P38231	1	1	1	Protein FMP23, mitochondrial	FMP23	sp|P38231|FMP23_YEAST Protein FMP23, mitochondrial OS=Saccharomyces cerevisiae (strain ATCC 204508 / S288c) OX=559292 GN=FMP23 PE=1 SV=1	1	1	1	1	1	1	1	1	1	1	5.1	5.1	5.1	20.512	175	175	0.0011198	6.6248	5.1	5.1	6829800	4243100	2586700	10	682980	424310	258670	1				500	1015	TRUE	1125	2115;2116	2377;2378	2377			559292
P38234	P38234	1	1	1	Protein RFS1	RFS1	sp|P38234|RFS1_YEAST Protein RFS1 OS=Saccharomyces cerevisiae (strain ATCC 204508 / S288c) OX=559292 GN=RFS1 PE=1 SV=1	1	1	1	1	1	1	1	1	1	1	6.2	6.2	6.2	22.921	210	210	0.0062565	5.5233	6.2	6.2	23868000	3025200	20842000	12	1989000	252100	1736900	0				501	1552	TRUE	1711	3237;3238	3675;3676	3676			559292
P38244	P38244	3	3	3	Vacuolar membrane protease	PFF1	sp|P38244|PFF1_YEAST Vacuolar membrane protease OS=Saccharomyces cerevisiae (strain ATCC 204508 / S288c) OX=559292 GN=PFF1 PE=1 SV=3	1	3	3	3	1	3	1	3	1	3	5	5	5	111.03	976	976	0	23.022	2	5	24121000	4945900	19175000	41	588320	120630	467690	4				502	684;1117;4510	True;True;True	757;1230;4989	1412;2297;2298;9365	1581;2575;2576;10724	1581;2576;10724	493	753	559292
P38248	P38248	1	1	1	Cell wall protein ECM33	ECM33	sp|P38248|ECM33_YEAST Cell wall protein ECM33 OS=Saccharomyces cerevisiae (strain ATCC 204508 / S288c) OX=559292 GN=ECM33 PE=1 SV=3	1	1	1	1	1	1	1	1	1	1	3.5	3.5	3.5	43.768	429	429	0	12.001	3.5	3.5	53903000	17392000	36511000	10	5390300	1739200	3651100	2				503	4021	TRUE	4442	8330;8331	9549;9550	9549			559292
P38249	P38249	1	1	1	Eukaryotic translation initiation factor 3 subunit A	RPG1	sp|P38249|EIF3A_YEAST Eukaryotic translation initiation factor 3 subunit A OS=Saccharomyces cerevisiae (strain ATCC 204508 / S288c) OX=559292 GN=RPG1 PE=1 SV=1	1	1	1	1	0	1	0	1	0	1	0.9	0.9	0.9	110.34	964	964	0.0031579	5.5741	0	0.9	0	0	0	60	0	0	0	1				504	1095	TRUE	1207	2263	2541	2541			559292
P38250	P38250	6	6	6	Increased sodium tolerance protein 2	IST2	sp|P38250|IST2_YEAST Increased sodium tolerance protein 2 OS=Saccharomyces cerevisiae (strain ATCC 204508 / S288c) OX=559292 GN=IST2 PE=1 SV=2	1	6	6	6	2	6	2	6	2	6	11.5	11.5	11.5	105.85	946	946	0	52.98	3.6	11.5	69705000	10431000	59274000	38	1834300	274500	1559800	6				505	330;2418;2464;3517;3611;4493	True;True;True;True;True;True	368;2660;2709;3882;3988;4969	694;4999;5000;5100;7310;7514;9326;9327	807;5710;5711;5830;8361;8606;10676;10677	807;5711;5830;8361;8606;10677			559292
P38256	P38256	1	1	1	Uncharacterized protein YBR096W		sp|P38256|YBU6_YEAST Probable thioesterase YBR096W OS=Saccharomyces cerevisiae (strain ATCC 204508 / S288c) OX=559292 GN=YBR096W PE=1 SV=1	1	1	1	1	1	1	1	1	1	1	5.7	5.7	5.7	27.092	230	230	0	9.0322	5.7	5.7	31553000	13217000	18336000	13	2427200	1016700	1410500	2				506	3477	TRUE	3840	7205;7206	8235;8236	8235			559292
P38264	P38264	3	3	3	Inorganic phosphate transport protein PHO88	PHO88	sp|P38264|PHO88_YEAST SRP-independent targeting protein 3 OS=Saccharomyces cerevisiae (strain ATCC 204508 / S288c) OX=559292 GN=PHO88 PE=1 SV=1	1	3	3	3	2	3	2	3	2	3	27.1	27.1	27.1	21.137	188	188	0	26.073	18.1	27.1	76142000	15060000	61082000	14	5438700	1075700	4363000	7				507	1601;3405;4506	True;True;True	1765;3759;4983;4984	3344;3345;7056;9353;9354;9355;9356	3800;3801;8063;10709;10710;10711;10712;10713	3800;8063;10712	494;495;496;497;498	23;72;103;105;109	559292
P38286	P38286	3	3	3	Very-long-chain 3-oxoacyl-CoA reductase	IFA38	sp|P38286|MKAR_YEAST Very-long-chain 3-oxoacyl-CoA reductase OS=Saccharomyces cerevisiae (strain ATCC 204508 / S288c) OX=559292 GN=IFA38 PE=1 SV=1	1	3	3	3	3	2	3	2	3	2	11	11	11	38.708	347	347	0	22.682	11	8.4	44735000	18443000	26292000	16	2795900	1152700	1643200	5				508	1241;1730;1921	True;True;True	1367;1900;2112	2548;3599;3600;3979;3980	2858;4087;4088;4511;4512	2858;4088;4512			559292
P38295	P38295	11	11	11	Medium-chain fatty acid ethyl ester synthase/esterase 2	EHT1	sp|P38295|MCFS2_YEAST Medium-chain fatty acid ethyl ester synthase/esterase 2 OS=Saccharomyces cerevisiae (strain ATCC 204508 / S288c) OX=559292 GN=EHT1 PE=1 SV=1	1	11	11	11	9	8	9	8	9	8	33.9	33.9	33.9	51.255	451	451	0	89.244	29.9	23.7	344420000	192980000	151440000	25	13777000	7719300	6057500	23				509	104;540;665;1101;1108;2274;2864;2916;3639;3899;4172	True;True;True;True;True;True;True;True;True;True;True	116;605;735;1213;1221;2502;3165;3166;3226;4017;4306;4307;4606	209;1150;1376;1377;1378;2270;2271;2281;4735;5924;5925;5926;5927;6041;6042;7568;7569;8095;8096;8097;8622;8623	242;1300;1540;1541;1542;2548;2549;2559;5408;6750;6751;6752;6753;6888;6889;8666;8667;9280;9281;9282;9283;9877;9878	242;1300;1541;2548;2559;5408;6753;6889;8666;9282;9878	499;500;501;502	223;311;335;368	559292
P38297	P38297	6	6	6	Mitofusin FZO1	FZO1	sp|P38297|FZO1_YEAST Mitofusin FZO1 OS=Saccharomyces cerevisiae (strain ATCC 204508 / S288c) OX=559292 GN=FZO1 PE=1 SV=1	1	6	6	6	4	6	4	6	4	6	8.3	8.3	8.3	97.807	855	855	0	45.033	6.7	8.3	100420000	38263000	62156000	50	2008400	765260	1243100	11				510	637;801;2029;2391;2470;3989	True;True;True;True;True;True	707;890;2230;2626;2627;2715;4407	1325;1326;1657;1658;4224;4225;4944;4945;4946;5109;8265;8266	1481;1482;1854;1855;4798;4799;5646;5647;5648;5840;9475;9476	1482;1855;4798;5647;5840;9475	503	481	559292
P38300	P38300	4	4	4	Inner membrane mitoribosome receptor MBA1, mitochondrial	MBA1	sp|P38300|MBA1_YEAST Inner membrane mitoribosome receptor MBA1, mitochondrial OS=Saccharomyces cerevisiae (strain ATCC 204508 / S288c) OX=559292 GN=MBA1 PE=1 SV=1	1	4	4	4	4	3	4	3	4	3	20.5	20.5	20.5	31.811	278	278	0	28.893	20.5	15.8	139320000	56896000	82425000	14	9951500	4064000	5887500	5				511	121;1096;1501;3110	True;True;True;True	133;1208;1656;3435	240;241;2264;3130;3131;6441;6442	277;278;2542;3549;3550;7354;7355	278;2542;3550;7354			559292
P38323	P38323	5	5	5	Mitochondrial clpX-like chaperone MCX1	MCX1	sp|P38323|CLPX_YEAST ATP-dependent clpX-like chaperone, mitochondrial OS=Saccharomyces cerevisiae (strain ATCC 204508 / S288c) OX=559292 GN=MCX1 PE=1 SV=1	1	5	5	5	5	3	5	3	5	3	11	11	11	57.945	520	520	0	35.264	11	6.7	50780000	27578000	23202000	28	1813600	984930	828640	6				512	876;1039;1281;2396;4164	True;True;True;True;True	973;1151;1414;2632;4597	1827;1828;2171;2172;2640;4953;4954;8610	2062;2063;2444;2445;2965;5655;5656;9865	2063;2444;2965;5656;9865			559292
P38325	P38325	2	2	2	Mitochondrial outer membrane protein OM14	OM14	sp|P38325|OM14_YEAST Mitochondrial outer membrane protein OM14 OS=Saccharomyces cerevisiae (strain ATCC 204508 / S288c) OX=559292 GN=OM14 PE=1 SV=1	1	2	2	2	2	2	2	2	2	2	32.8	32.8	32.8	14.609	134	134	0	20.26	32.8	32.8	1836000000	816140000	1019800000	4	458990000	204030000	254960000	6				513	1295;2430	True;True	1428;2673	2695;2696;5025;5026;5027;5028	3035;3036;5739;5740;5741;5742	3035;5741			559292
P38342	P38342	2	2	2	3-ketodihydrosphingosine reductase TSC10	TSC10	sp|P38342|TSC10_YEAST 3-ketodihydrosphingosine reductase TSC10 OS=Saccharomyces cerevisiae (strain ATCC 204508 / S288c) OX=559292 GN=TSC10 PE=1 SV=2	1	2	2	2	0	2	0	2	0	2	10.9	10.9	10.9	35.972	320	320	0	14.793	0	10.9	13120000	0	13120000	17	771780	0	771780	1				514	500;1329	True;True	558;1466	1059;2766	1194;3111	1194;3111			559292
P38353	P38353	1	1	1	Sec sixty-one protein homolog	SSH1	sp|P38353|SSH1_YEAST Sec sixty-one protein homolog OS=Saccharomyces cerevisiae (strain ATCC 204508 / S288c) OX=559292 GN=SSH1 PE=1 SV=1	1	1	1	1	1	1	1	1	1	1	3.3	3.3	3.3	53.311	490	490	0	12.169	3.3	3.3	100400000	20689000	79714000	17	5906000	1217000	4689100	4				515	585	TRUE	651;652	1225;1226;1227;1228;1229	1379;1380;1381;1382;1383	1383	504	408	559292
P38355	P38355	1	1	1	Uncharacterized transporter YBR287W		sp|P38355|YB8B_YEAST Uncharacterized transporter YBR287W OS=Saccharomyces cerevisiae (strain ATCC 204508 / S288c) OX=559292 GN=YBR287W PE=1 SV=1	1	1	1	1	0	1	0	1	0	1	2.1	2.1	2.1	47.506	427	427	0	7.1357	0	2.1	4570800	0	4570800	11	415520	0	415520	1				516	2371	TRUE	2605	4915	5615	5615			559292
P38428	P38428	1	1	1	Coupling of ubiquitin conjugation to ER degradation protein 1	CUE1	sp|P38428|CUE1_YEAST Coupling of ubiquitin conjugation to ER degradation protein 1 OS=Saccharomyces cerevisiae (strain ATCC 204508 / S288c) OX=559292 GN=CUE1 PE=1 SV=2	1	1	1	1	0	1	0	1	0	1	7.4	7.4	7.4	22.762	203	203	0	9.1922	0	7.4	2128100	0	2128100	13	163700	0	163700	1				517	4490	TRUE	4966	9323	10673	10673			559292
P38431-2;P38431	P38431-2;P38431	2;2	2;2	2;2	Eukaryotic translation initiation factor 5	TIF5	sp|P38431-2|IF5_YEAST Isoform Short of Eukaryotic translation initiation factor 5 OS=Saccharomyces cerevisiae (strain ATCC 204508 / S288c) OX=559292 GN=TIF5;sp|P38431|IF5_YEAST Eukaryotic translation initiation factor 5 OS=Saccharomyces cerevisiae (strain	2	2	2	2	0	2	0	2	0	2	8.2	8.2	8.2	43.106	388	388;405	0	10.512	0	8.2	7053300	0	7053300	25	282130	0	282130	1				518	2909;3633	True;True	3217;4011	6026;7559	6872;8657	6872;8657			559292;559292
P38523	P38523	2	2	2	GrpE protein homolog, mitochondrial	MGE1	sp|P38523|GRPE_YEAST GrpE protein homolog, mitochondrial OS=Saccharomyces cerevisiae (strain ATCC 204508 / S288c) OX=559292 GN=MGE1 PE=1 SV=1	1	2	2	2	1	1	1	1	1	1	18	18	18	26.066	228	228	0	10.173	7.9	10.1	253990000	5689000	248300000	13	19538000	437620	19100000	1				519	511;815	True;True	573;905	1084;1702	1221;1916	1221;1916			559292
P51996;P38555	P51996;P38555	2;2	2;2	2;2	GTP-binding protein YPT32/YPT11;GTP-binding protein YPT31/YPT8	YPT32;YPT31	sp|P51996|YPT32_YEAST GTP-binding protein YPT32/YPT11 OS=Saccharomyces cerevisiae (strain ATCC 204508 / S288c) OX=559292 GN=YPT32 PE=1 SV=3;sp|P38555|YPT31_YEAST GTP-binding protein YPT31/YPT8 OS=Saccharomyces cerevisiae (strain ATCC 204508 / S288c) OX=559	2	2	2	2	1	2	1	2	1	2	11.3	11.3	11.3	24.52	222	222;223	0	15.28	4.5	11.3	39852000	16233000	23620000	16	2490800	1014500	1476200	3				520	799;3551	True;True	888;3918	1655;7373;7374	1852;8435;8436	1852;8435			559292;559292
P38626	P38626	5	5	5	NADH-cytochrome b5 reductase 1	CBR1	sp|P38626|NCB5R_YEAST NADH-cytochrome b5 reductase 1 OS=Saccharomyces cerevisiae (strain ATCC 204508 / S288c) OX=559292 GN=CBR1 PE=1 SV=2	1	5	5	5	5	4	5	4	5	4	23.9	23.9	23.9	31.493	284	284	0	37.548	23.9	21.1	865350000	378900000	486450000	19	45545000	19942000	25603000	15				521	747;992;1348;1648;4208	True;True;True;True;True	830;831;1102;1486;1813;4646	1549;1550;2078;2079;2080;2081;2803;2804;3416;8699;8700;8701;8702;8703;8704	1736;1737;2340;2341;2342;2343;3153;3154;3875;9972;9973;9974;9975;9976;9977;9978;9979	1736;2343;3153;3875;9979	505	202	559292
P38631	P38631	5	2	2	1,3-beta-glucan synthase component FKS1	FKS1	sp|P38631|FKS1_YEAST 1,3-beta-glucan synthase component FKS1 OS=Saccharomyces cerevisiae (strain ATCC 204508 / S288c) OX=559292 GN=FKS1 PE=1 SV=2	1	5	2	2	2	5	0	2	0	2	4.3	1.9	1.9	214.85	1876	1876	0	12.051	1.5	4.3	8070900	0	8070900	73	110560	0	110560	3				522	912;1729;1734;2280;2891	False;True;False;False;True	1014;1899;1904;1905;2508;3195	1904;1905;3598;3606;3607;3608;4746;5974	2146;2147;4085;4086;4095;4096;4097;5424;6813	2147;4086;4095;5424;6813	506;507;508;509	185;190;740;1204	559292
P38694	P38694	10	10	10	Putative aldehyde dehydrogenase-like protein YHR039C	MSC7	sp|P38694|MSC7_YEAST Putative aldehyde dehydrogenase-like protein YHR039C OS=Saccharomyces cerevisiae (strain ATCC 204508 / S288c) OX=559292 GN=MSC7 PE=1 SV=1	1	10	10	10	3	10	3	10	3	10	22.2	22.2	22.2	71.32	644	644	0	119.39	7.3	22.2	169830000	50313000	119520000	29	5856200	1734900	4121300	14				523	380;1403;1493;2852;3329;3460;3641;3786;4085;4479	True;True;True;True;True;True;True;True;True;True	426;1549;1647;3153;3673;3820;4019;4177;4510;4955	800;2933;2934;3115;5906;6895;6896;7170;7571;7875;8449;8450;8451;9303	918;3318;3319;3320;3531;6728;7864;7865;8194;8669;9028;9679;9680;9681;10647	918;3320;3531;6728;7864;8194;8669;9028;9681;10647	510;511;512;513;514	137;186;191;378;488	559292
P38701	P38701	1	1	1	40S ribosomal protein S20	RPS20	sp|P38701|RS20_YEAST 40S ribosomal protein S20 OS=Saccharomyces cerevisiae (strain ATCC 204508 / S288c) OX=559292 GN=RPS20 PE=1 SV=3	1	1	1	1	0	1	0	1	0	1	9.9	9.9	9.9	13.907	121	121	0	7.3252	0	9.9	27725000	0	27725000	8	3465700	0	3465700	1				524	4409	TRUE	4877	9179	10512	10512			559292
P38705	P38705	6	6	6	Serine--tRNA ligase, mitochondrial	DIA4	sp|P38705|SYSM_YEAST Serine--tRNA ligase, mitochondrial OS=Saccharomyces cerevisiae (strain ATCC 204508 / S288c) OX=559292 GN=DIA4 PE=1 SV=1	1	6	6	6	6	2	6	2	6	2	11.9	11.9	11.9	50.389	446	446	0	40.846	11.9	4.9	43945000	37621000	6323300	25	1757800	1504900	252930	8				525	707;756;3836;3837;4032;4073	True;True;True;True;True;True	783;841;4232;4233;4234;4235;4453;4497	1465;1567;7968;7969;7970;7971;7972;8351;8352;8429	1644;1754;9142;9143;9144;9145;9146;9572;9573;9658	1644;1754;9143;9146;9573;9658	515	162	559292
P38714	P38714	2	2	2	Arginine--tRNA ligase, mitochondrial	MSR1	sp|P38714|SYRM_YEAST Arginine--tRNA ligase, mitochondrial OS=Saccharomyces cerevisiae (strain ATCC 204508 / S288c) OX=559292 GN=MSR1 PE=3 SV=3	1	2	2	2	1	2	1	2	1	2	4.7	4.7	4.7	73.693	643	643	0	20.405	2.2	4.7	25542000	8814300	16728000	43	594000	204980	389020	3				526	4441;4498	True;True	4909;4975	9235;9236;9334	10570;10571;10684	10571;10684			559292
P38715	P38715	1	1	1	NADPH-dependent aldose reductase GRE3	GRE3	sp|P38715|GRE3_YEAST NADPH-dependent aldose reductase GRE3 OS=Saccharomyces cerevisiae (strain ATCC 204508 / S288c) OX=559292 GN=GRE3 PE=1 SV=1	1	1	1	1	1	0	1	0	1	0	3.7	3.7	3.7	37.118	327	327	0	7.5208	3.7	0	2979500	2979500	0	23	129540	129540	0	1				527	170	TRUE	189	339	381	381			559292
P38720;P53319	P38720	5;1	5;1	5;1	6-phosphogluconate dehydrogenase, decarboxylating 1	GND1	sp|P38720|6PGD1_YEAST 6-phosphogluconate dehydrogenase, decarboxylating 1 OS=Saccharomyces cerevisiae (strain ATCC 204508 / S288c) OX=559292 GN=GND1 PE=1 SV=1	2	5	5	5	3	5	3	5	3	5	18.8	18.8	18.8	53.543	489	489;492	0	36.086	8.4	18.8	131180000	32207000	98970000	28	4684900	1150300	3534700	8				528	354;1205;1712;3383;4115	True;True;True;True;True	396;1330;1879;3735;4542	744;745;2483;3536;3537;7015;7016;8522	859;860;2789;4013;4014;8016;8017;9768	859;2789;4014;8017;9768	516	339	559292;559292
P38746	P38746	2	2	2	Obg-like ATPase homolog	YLF2	sp|P38746|YLF2_YEAST Obg-like ATPase homolog OS=Saccharomyces cerevisiae (strain ATCC 204508 / S288c) OX=559292 GN=YLF2 PE=1 SV=1	1	2	2	2	2	0	2	0	2	0	5.4	5.4	5.4	45.714	405	405	0	14.57	5.4	0	10433000	10433000	0	24	434720	434720	0	2				529	523;858	True;True	587;955	1106;1786	1243;2007	1243;2007			559292
P38756	P38756	3	3	3	tRNA threonylcarbamoyladenosine dehydratase 1	TCD1	sp|P38756|TCD1_YEAST tRNA threonylcarbamoyladenosine dehydratase 1 OS=Saccharomyces cerevisiae (strain ATCC 204508 / S288c) OX=559292 GN=TCD1 PE=1 SV=1	1	3	3	3	3	3	3	3	3	3	9.3	9.3	9.3	48.883	429	429	0	37.857	9.3	9.3	106260000	57031000	49234000	23	4620200	2479600	2140600	11				530	727;1611;4203	True;True;True	807;808;1775;1776;4640;4641	1509;1510;1511;3358;3359;3360;3361;8685;8686;8687	1690;1691;1692;3814;3815;3816;3817;9955;9956;9957;9958	1691;3817;9956	517;518;519	200;218;387	559292
P38764	P38764	5	5	5	26S proteasome regulatory subunit RPN1	RPN1	sp|P38764|RPN1_YEAST 26S proteasome regulatory subunit RPN1 OS=Saccharomyces cerevisiae (strain ATCC 204508 / S288c) OX=559292 GN=RPN1 PE=1 SV=3	1	5	5	5	1	5	1	5	1	5	6.6	6.6	6.6	109.49	993	993	0	31.739	1	6.6	28451000	2500000	25951000	49	580630	51021	529610	4				531	1898;2339;2392;2517;4458	True;True;True;True;True	2089;2570;2628;2765;4928	3936;4849;4947;5194;5195;9262	4466;5540;5649;5937;5938;10603	4466;5540;5649;5938;10603			559292
P38771	P38771	1	1	1	Ribosome-recycling factor, mitochondrial	RRF1	sp|P38771|RRF1_YEAST Ribosome-recycling factor, mitochondrial OS=Saccharomyces cerevisiae (strain ATCC 204508 / S288c) OX=559292 GN=RRF1 PE=1 SV=1	1	1	1	1	1	0	1	0	1	0	4.8	4.8	4.8	26.406	230	230	0	8.0921	4.8	0	8891900	8891900	0	13	683990	683990	0	1				532	2757	TRUE	3048	5701	6506	6506			559292
P38775	P38775	1	1	1	Putative uncharacterized protein YHR045W	YHR045W	sp|P38775|YHK5_YEAST Putative uncharacterized protein YHR045W OS=Saccharomyces cerevisiae (strain ATCC 204508 / S288c) OX=559292 GN=YHR045W PE=4 SV=1	1	1	1	1	0	1	0	1	0	1	3	3	3	62.691	560	560	0	17.017	0	3	4089700	0	4089700	27	151470	0	151470	1				533	525	TRUE	589	1108	1245	1245			559292
P38787	P38787	1	1	1	2-dehydropantoate 2-reductase	PAN5	sp|P38787|PANE_YEAST 2-dehydropantoate 2-reductase OS=Saccharomyces cerevisiae (strain ATCC 204508 / S288c) OX=559292 GN=PAN5 PE=1 SV=1	1	1	1	1	1	0	1	0	1	0	3.4	3.4	3.4	42.821	379	379	0	6.8356	3.4	0	8368300	8368300	0	24	348680	348680	0	1				534	458	TRUE	512	968	1092	1092			559292
P38797	P38797	4	4	4	Protein phosphatase 2C homolog 7, mitochondrial	PTC7	sp|P38797|PP2C7_YEAST Protein phosphatase 2C homolog 7, mitochondrial OS=Saccharomyces cerevisiae (strain ATCC 204508 / S288c) OX=559292 GN=PTC7 PE=1 SV=2	1	4	4	4	3	1	3	1	3	1	12.8	12.8	12.8	37.782	343	343	0	26.224	12.2	5.2	27871000	23061000	4809600	19	1466900	1213700	253140	4				535	1148;2986;2987;4015	True;True;True;True	1264;3302;3303;4435	2358;6169;6170;8319	2649;7027;7028;9537	2649;7027;7028;9537			559292
P38812	P38812	1	1	1	Phosphatidylglycerophosphatase GEP4, mitochondrial	GEP4	sp|P38812|GEP4_YEAST Phosphatidylglycerophosphatase GEP4, mitochondrial OS=Saccharomyces cerevisiae (strain ATCC 204508 / S288c) OX=559292 GN=GEP4 PE=1 SV=1	1	1	1	1	1	1	1	1	1	1	11.4	11.4	11.4	20.945	185	185	0	10.199	11.4	11.4	8722600	5097200	3625400	12	726890	424770	302120	2				536	189	TRUE	210	381;382	426;427	426			559292
P38816	P38816	4	4	3	Thioredoxin reductase 2, mitochondrial	TRR2	sp|P38816|TRXB2_YEAST Thioredoxin reductase 2, mitochondrial OS=Saccharomyces cerevisiae (strain ATCC 204508 / S288c) OX=559292 GN=TRR2 PE=1 SV=1	1	4	4	3	4	1	4	1	3	0	24	24	18.4	37.087	342	342	0	36.791	24	5.6	87437000	63646000	23791000	13	6725900	4895800	1830100	6				537	2843;3038;3897;4223	True;True;True;True	3144;3357;4304;4663	5894;6266;8092;8729;8730;8731	6716;7136;9277;10009;10010;10011	6716;7136;9277;10010			559292
P38820	P38820	4	4	4	Adenylyltransferase and sulfurtransferase UBA4;Adenylyltransferase UBA4;Sulfurtransferase UBA4	UBA4	sp|P38820|UBA4_YEAST Adenylyltransferase and sulfurtransferase UBA4 OS=Saccharomyces cerevisiae (strain ATCC 204508 / S288c) OX=559292 GN=UBA4 PE=1 SV=1	1	4	4	4	1	4	1	4	1	4	12.7	12.7	12.7	49.361	440	440	0	40.365	3.4	12.7	36369000	2792600	33576000	20	1818400	139630	1678800	7				538	630;2720;2721;3128	True;True;True;True	700;2997;2998;3454;3455	1316;5604;5605;6475;6476;6477;6478	1472;6390;6391;7394;7395;7396;7397	1472;6390;6391;7397	520;521	1;51	559292
P38821	P38821	1	1	1	Aspartyl aminopeptidase 4	APE4	sp|P38821|DNPEP_YEAST Aspartyl aminopeptidase 4 OS=Saccharomyces cerevisiae (strain ATCC 204508 / S288c) OX=559292 GN=APE4 PE=1 SV=1	1	1	1	1	1	1	1	1	1	1	2.7	2.7	2.7	54.173	490	490	0	6.8491	2.7	2.7	10056000	6628500	3427700	22	457100	301290	155800	2				539	860	TRUE	957	1790;1791	2011;2012	2011			559292
P38825	P38825	5	5	5	Protein TOM71	TOM71	sp|P38825|TOM71_YEAST Protein TOM71 OS=Saccharomyces cerevisiae (strain ATCC 204508 / S288c) OX=559292 GN=TOM71 PE=1 SV=1	1	5	5	5	4	3	4	3	4	3	12.5	12.5	12.5	71.855	639	639	0	62.258	9.5	9.1	73271000	45554000	27718000	31	2363600	1469500	894120	8				540	1677;2467;2674;3163;3339	True;True;True;True;True	1843;2712;2932;3493;3683	3472;5105;5488;5489;5490;6542;6909;6910	3945;5835;6261;6262;6263;7469;7879;7880	3945;5835;6263;7469;7879			559292
P38860	P38860	3	3	3	GTPase MTG2, mitochondrial	MTG2	sp|P38860|MTG2_YEAST GTPase MTG2, mitochondrial OS=Saccharomyces cerevisiae (strain ATCC 204508 / S288c) OX=559292 GN=MTG2 PE=1 SV=2	1	3	3	3	0	3	0	3	0	3	9.3	9.3	9.3	57.846	518	518	0	22.797	0	9.3	16669000	0	16669000	25	666740	0	666740	4				541	1492;3338;3385	True;True;True	1646;3682;3737	3114;6908;7018	3530;7877;7878;8019	3530;7877;8019			559292
P38875	P38875	1	1	1	GPI transamidase component GPI16	GPI16	sp|P38875|GPI16_YEAST GPI transamidase component GPI16 OS=Saccharomyces cerevisiae (strain ATCC 204508 / S288c) OX=559292 GN=GPI16 PE=1 SV=2	1	1	1	1	1	1	1	1	1	1	3	3	3	68.771	610	610	0	9.7648	3	3	17717000	4374300	13343000	22	805320	198830	606480	3				542	284	TRUE	317	593;594;595	678;679;680	680			559292
P38884	P38884	1	1	1	Altered inheritance of mitochondria protein 18, mitochondrial	AIM18	sp|P38884|AIM18_YEAST Altered inheritance of mitochondria protein 18, mitochondrial OS=Saccharomyces cerevisiae (strain ATCC 204508 / S288c) OX=559292 GN=AIM18 PE=1 SV=1	1	1	1	1	1	0	1	0	1	0	5.3	5.3	5.3	36.501	321	321	0	16.419	5.3	0	3658500	3658500	0	13	281420	281420	0	1				543	2896	TRUE	3204	6002	6847	6847	522	282	559292
P38885	P38885	7	7	7	Altered inheritance of mitochondria protein 46, mitochondrial	AIM46	sp|P38885|AIM46_YEAST Altered inheritance of mitochondria protein 46, mitochondrial OS=Saccharomyces cerevisiae (strain ATCC 204508 / S288c) OX=559292 GN=AIM46 PE=1 SV=1	1	7	7	7	6	4	6	4	6	4	34.2	34.2	34.2	34.113	310	310	0	49.019	30.6	19.4	149180000	104440000	44738000	20	7459000	5222100	2236900	10				544	350;403;1059;1949;1974;2012;2358	True;True;True;True;True;True;True	392;453;1171;2143;2171;2211;2591	735;736;851;2205;2206;4042;4092;4182;4183;4898	850;851;969;2479;2480;2481;4578;4642;4746;4747;5598	850;969;2479;4578;4642;4746;5598			559292
P38886	P38886	1	1	1	26S proteasome regulatory subunit RPN10	RPN10	sp|P38886|RPN10_YEAST 26S proteasome regulatory subunit RPN10 OS=Saccharomyces cerevisiae (strain ATCC 204508 / S288c) OX=559292 GN=RPN10 PE=1 SV=3	1	1	1	1	0	1	0	1	0	1	6.7	6.7	6.7	29.747	268	268	0	6.7626	0	6.7	7107100	0	7107100	9	789670	0	789670	1				545	1908	TRUE	2099	3956	4486	4486			559292
P38891;P47176	P38891	21;3	21;3	21;3	Branched-chain-amino-acid aminotransferase, mitochondrial	BAT1	sp|P38891|BCA1_YEAST Branched-chain-amino-acid aminotransferase, mitochondrial OS=Saccharomyces cerevisiae (strain ATCC 204508 / S288c) OX=559292 GN=BAT1 PE=1 SV=1	2	21	21	21	18	17	18	17	18	17	70	70	70	43.596	393	393;376	0	247.27	61.6	62.8	13060000000	7655000000	5405400000	22	593660000	347950000	245700000	59				546	160;492;574;713;789;1306;1509;1510;1583;1970;2022;2181;2233;2292;2836;2914;3069;3181;3215;3818;4530	True;True;True;True;True;True;True;True;True;True;True;True;True;True;True;True;True;True;True;True;True	177;550;640;791;874;1440;1665;1666;1667;1745;2166;2223;2402;2458;2520;3137;3223;3224;3391;3511;3549;4212;5010	315;316;317;1042;1043;1211;1212;1480;1481;1613;1614;1615;1616;1617;1618;2716;2717;2718;2719;3148;3149;3150;3151;3307;3308;4081;4082;4206;4547;4548;4645;4646;4647;4648;4763;5881;6034;6035;6036;6037;6038;6039;6324;6325;6326;6327;6575;6576;6577;6578;6579;6643;7940;9406	355;356;357;1175;1176;1364;1365;1661;1662;1803;1804;1805;1806;1807;1808;3060;3061;3062;3063;3572;3573;3574;3575;3755;3756;3757;4630;4631;4632;4775;5184;5185;5288;5289;5290;5291;5292;5442;6701;6881;6882;6883;6884;6885;6886;7202;7203;7204;7205;7507;7508;7509;7510;7511;7512;7513;7514;7515;7585;9107;10767;10768	357;1175;1365;1661;1807;3063;3572;3573;3757;4631;4775;5184;5291;5442;6701;6885;7204;7514;7585;9107;10768	523;524;525	55;164;258	559292;559292
P38909	P38909	1	1	1	Cytochrome c mitochondrial import factor CYC2	CYC2	sp|P38909|CYC2_YEAST Cytochrome c mitochondrial import factor CYC2 OS=Saccharomyces cerevisiae (strain ATCC 204508 / S288c) OX=559292 GN=CYC2 PE=1 SV=3	1	1	1	1	0	1	0	1	0	1	4.6	4.6	4.6	42.367	366	366	0	7.0249	0	4.6	5614500	0	5614500	18	311920	0	311920	1				547	1363	TRUE	1502	2829	3181	3181			559292
P38910	P38910	3	3	3	10 kDa heat shock protein, mitochondrial	HSP10	sp|P38910|CH10_YEAST 10 kDa heat shock protein, mitochondrial OS=Saccharomyces cerevisiae (strain ATCC 204508 / S288c) OX=559292 GN=HSP10 PE=1 SV=1	1	3	3	3	3	3	3	3	3	3	44.3	44.3	44.3	11.372	106	106	0	46.119	44.3	44.3	278470000	148780000	129690000	6	46412000	24797000	21615000	7				548	2257;2428;4007	True;True;True	2483;2671;4427	4701;4702;5019;5020;5021;5022;8308;8309	5364;5365;5733;5734;5735;5736;9522;9523	5364;5733;9523			559292
P38929	P38929	4	4	4	Calcium-transporting ATPase 2	PMC1	sp|P38929|ATC2_YEAST Calcium-transporting ATPase 2 OS=Saccharomyces cerevisiae (strain ATCC 204508 / S288c) OX=559292 GN=PMC1 PE=1 SV=1	1	4	4	4	0	4	0	4	0	4	5.2	5.2	5.2	130.86	1173	1173	0	35.871	0	5.2	49849000	0	49849000	56	890160	0	890160	5				549	1346;2101;2537;3651	True;True;True;True	1484;2319;2320;2787;4029	2801;4409;4410;5233;7586	3151;5034;5035;5977;8684	3151;5034;5977;8684	526;527	832;858	559292
P38934	P38934	1	1	1	Nuclear segregation protein BFR1	BFR1	sp|P38934|BFR1_YEAST Nuclear segregation protein BFR1 OS=Saccharomyces cerevisiae (strain ATCC 204508 / S288c) OX=559292 GN=BFR1 PE=1 SV=1	1	1	1	1	0	1	0	1	0	1	4	4	4	54.639	470	470	0	18.156	0	4	14054000	0	14054000	28	501920	0	501920	1				550	1799	TRUE	1983	3739	4246	4246			559292
P38958	P38958	3	3	3	Protein PET100, mitochondrial	PET100	sp|P38958|PT100_YEAST Protein PET100, mitochondrial OS=Saccharomyces cerevisiae (strain ATCC 204508 / S288c) OX=559292 GN=PET100 PE=1 SV=1	1	3	3	3	0	3	0	3	0	3	20.7	20.7	20.7	13.187	111	111	0	22.025	0	20.7	8993400	0	8993400	5	1798700	0	1798700	3				551	261;1840;2007	True;True;True	291;2029;2206	556;3822;4169	633;4335;4732	633;4335;4732			559292
P38969	P38969	1	1	1	Pentamidine resistance factor, mitochondrial	PNT1	sp|P38969|PNT1_YEAST Pentamidine resistance factor, mitochondrial OS=Saccharomyces cerevisiae (strain ATCC 204508 / S288c) OX=559292 GN=PNT1 PE=1 SV=2	1	1	1	1	1	0	1	0	1	0	1.7	1.7	1.7	48.933	423	423	0.00625	5.5135	1.7	0	15730000	15730000	0	25	629200	629200	0	1				552	3777	TRUE	4165	7852	8998	8998			559292
P38988	P38988	5	5	5	Mitochondrial GTP/GDP carrier protein 1	GGC1	sp|P38988|GGC1_YEAST Mitochondrial GTP/GDP carrier protein 1 OS=Saccharomyces cerevisiae (strain ATCC 204508 / S288c) OX=559292 GN=GGC1 PE=1 SV=1	1	5	5	5	4	5	4	5	4	5	21.7	21.7	21.7	33.215	300	300	0	47.611	21.3	21.7	518110000	267620000	250490000	18	28784000	14868000	13916000	10				553	1774;2362;2363;2760;4393	True;True;True;True;True	1952;2595;2596;2597;3051;4856	3683;3684;4903;4904;4905;4906;5706;5707;9132;9133	4183;4184;4185;5603;5604;5605;5606;6512;6513;10454;10455	4184;5605;5606;6512;10454	528	23	559292
P38992	P38992	1	1	1	Sphingolipid C4-hydroxylase SUR2	SUR2	sp|P38992|SUR2_YEAST Sphingolipid C4-hydroxylase SUR2 OS=Saccharomyces cerevisiae (strain ATCC 204508 / S288c) OX=559292 GN=SUR2 PE=1 SV=1	1	1	1	1	0	1	0	1	0	1	3.4	3.4	3.4	40.734	349	349	0.0011099	6.5573	0	3.4	15827000	0	15827000	10	1582700	0	1582700	1				554	827	TRUE	919	1726	1941	1941	529	243	559292
P38993	P38993	2	2	2	Iron transport multicopper oxidase FET3	FET3	sp|P38993|FET3_YEAST Iron transport multicopper oxidase FET3 OS=Saccharomyces cerevisiae (strain ATCC 204508 / S288c) OX=559292 GN=FET3 PE=1 SV=2	1	2	2	2	1	2	1	2	1	2	5.5	5.5	5.5	72.359	636	636	0	16.317	2.2	5.5	27215000	5047600	22168000	13	2093500	388280	1705200	4				555	579;633	True;True	645;703	1217;1218;1320	1370;1371;1372;1476	1372;1476			559292
P38998	P38998	4	4	4	Saccharopine dehydrogenase [NAD(+), L-lysine-forming]	LYS1	sp|P38998|LYS1_YEAST Saccharopine dehydrogenase [NAD(+), L-lysine-forming] OS=Saccharomyces cerevisiae (strain ATCC 204508 / S288c) OX=559292 GN=LYS1 PE=1 SV=3	1	4	4	4	2	4	2	4	2	4	14.5	14.5	14.5	41.464	373	373	0	44.487	7.8	14.5	74342000	18571000	55771000	20	3717100	928540	2788600	7				556	33;1264;1945;2047	True;True;True;True	37;38;1395;2138;2252	68;69;2606;4032;4033;4034;4035;4270;4271;4272	81;82;2923;4568;4569;4570;4571;4871;4872;4873	82;2923;4568;4871			559292
P39004;P39003	P39004;P39003	3;3	2;2	2;2	High-affinity hexose transporter HXT6	HXT7;HXT6	sp|P39004|HXT7_YEAST High-affinity hexose transporter HXT7 OS=Saccharomyces cerevisiae (strain ATCC 204508 / S288c) OX=559292 GN=HXT7 PE=1 SV=1;sp|P39003|HXT6_YEAST High-affinity hexose transporter HXT6 OS=Saccharomyces cerevisiae (strain ATCC 204508 / S28	2	3	2	2	0	3	0	2	0	2	9.5	8.1	8.1	62.734	570	570;570	0	25.389	0	9.5	54554000	0	54554000	20	2727700	0	2727700	2				557	2110;3505;4337	True;True;False	2329;3869;4793	4425;7270;9004	5051;8312;10309	5051;8312;10309			559292;559292
P39006	P39006	6	6	6	Phosphatidylserine decarboxylase proenzyme 1, mitochondrial;Phosphatidylserine decarboxylase 1 beta chain;Phosphatidylserine decarboxylase 1 alpha chain	PSD1	sp|P39006|PSD1_YEAST Phosphatidylserine decarboxylase proenzyme 1, mitochondrial OS=Saccharomyces cerevisiae (strain ATCC 204508 / S288c) OX=559292 GN=PSD1 PE=1 SV=1	1	6	6	6	3	6	3	6	3	6	17.6	17.6	17.6	56.594	500	500	0	112.47	10.6	17.6	327620000	152210000	175410000	25	13105000	6088400	7016300	13				558	1475;1772;1846;1847;2414;4392	True;True;True;True;True;True	1628;1950;2035;2036;2656;4854;4855	3088;3678;3679;3680;3681;3835;3836;3837;3838;3839;4994;9128;9129;9130;9131	3501;4178;4179;4180;4181;4350;4351;4352;4353;4354;5705;10450;10451;10452;10453	3501;4180;4350;4354;5705;10450	530	399	559292
P39012	P39012	1	1	1	GPI transamidase component GAA1	GAA1	sp|P39012|GAA1_YEAST GPI transamidase component GAA1 OS=Saccharomyces cerevisiae (strain ATCC 204508 / S288c) OX=559292 GN=GAA1 PE=1 SV=1	1	1	1	1	1	0	1	0	1	0	3.1	3.1	3.1	69.22	614	614	0	7.3252	3.1	0	6671600	6671600	0	22	303260	303260	0	1				559	4204	TRUE	4642	8688	9959	9959			559292
P39076	P39076	3	3	3	T-complex protein 1 subunit beta	CCT2	sp|P39076|TCPB_YEAST T-complex protein 1 subunit beta OS=Saccharomyces cerevisiae (strain ATCC 204508 / S288c) OX=559292 GN=CCT2 PE=1 SV=1	1	3	3	3	0	3	0	3	0	3	8.9	8.9	8.9	57.203	527	527	0	31.39	0	8.9	21968000	0	21968000	29	757530	0	757530	3				560	2126;3111;3415	True;True;True	2346;3436;3771	4458;6443;7084	5089;7356;8100	5089;7356;8100			559292
P39078	P39078	2	2	2	T-complex protein 1 subunit delta	CCT4	sp|P39078|TCPD_YEAST T-complex protein 1 subunit delta OS=Saccharomyces cerevisiae (strain ATCC 204508 / S288c) OX=559292 GN=CCT4 PE=1 SV=2	1	2	2	2	0	2	0	2	0	2	5.5	5.5	5.5	57.603	528	528	0	10.729	0	5.5	4315700	0	4315700	29	148820	0	148820	1				561	1218;1308	True;True	1344;1443	2513;2723	2820;3067	2820;3067			559292
P39079	P39079	1	1	1	T-complex protein 1 subunit zeta	CCT6	sp|P39079|TCPZ_YEAST T-complex protein 1 subunit zeta OS=Saccharomyces cerevisiae (strain ATCC 204508 / S288c) OX=559292 GN=CCT6 PE=1 SV=1	1	1	1	1	0	1	0	1	0	1	2.7	2.7	2.7	59.923	546	546	0	6.7485	0	2.7	4560700	0	4560700	26	175410	0	175410	1				562	3795	TRUE	4186	7893	9048	9048			559292
P39107	P39107	1	1	1	Mannan polymerase complexes subunit MNN9	MNN9	sp|P39107|MNN9_YEAST Mannan polymerase complexes subunit MNN9 OS=Saccharomyces cerevisiae (strain ATCC 204508 / S288c) OX=559292 GN=MNN9 PE=1 SV=3	1	1	1	1	0	1	0	1	0	1	2.8	2.8	2.8	45.954	395	395	0	8.6967	0	2.8	23005000	0	23005000	16	1437800	0	1437800	1				563	757	TRUE	842	1568	1755	1755			559292
P39109	P39109	5	5	5	Metal resistance protein YCF1	YCF1	sp|P39109|YCFI_YEAST Metal resistance protein YCF1 OS=Saccharomyces cerevisiae (strain ATCC 204508 / S288c) OX=559292 GN=YCF1 PE=1 SV=2	1	5	5	5	2	4	2	4	2	4	5.2	5.2	5.2	171.12	1515	1515	0	35.806	3	4	30951000	10137000	20814000	76	407250	133380	273870	6				564	703;2528;3488;4325;4454	True;True;True;True;True	779;2777;3852;4781;4922	1459;1460;5214;7229;8984;9252	1638;1639;5958;8264;10287;10590	1639;5958;8264;10287;10590	531	1394	559292
P39112	P39112	3	3	3	Exoribonuclease II, mitochondrial	DSS1	sp|P39112|DSS1_YEAST Exoribonuclease II, mitochondrial OS=Saccharomyces cerevisiae (strain ATCC 204508 / S288c) OX=559292 GN=DSS1 PE=1 SV=2	1	3	3	3	2	2	2	2	2	2	4	4	4	110.82	969	969	0	20.409	3.1	2.1	26367000	12751000	13615000	43	613180	296540	316640	2				565	2310;3734;3982	True;True;True	2538;4119;4400	4796;4797;7748;8252	5483;5484;8874;9462	5484;8874;9462			559292
P39515	P39515	1	1	1	Mitochondrial import inner membrane translocase subunit TIM17	TIM17	sp|P39515|TIM17_YEAST Mitochondrial import inner membrane translocase subunit TIM17 OS=Saccharomyces cerevisiae (strain ATCC 204508 / S288c) OX=559292 GN=TIM17 PE=1 SV=1	1	1	1	1	0	1	0	1	0	1	15.2	15.2	15.2	16.584	158	158	0.0031881	5.6711	0	15.2	11794000	0	11794000	9	1310400	0	1310400	1				566	4338	TRUE	4794	9005	10310	10310	532	143	559292
P39517	P39517	2	2	2	ATP-dependent RNA helicase DHH1	DHH1	sp|P39517|DHH1_YEAST ATP-dependent RNA helicase DHH1 OS=Saccharomyces cerevisiae (strain ATCC 204508 / S288c) OX=559292 GN=DHH1 PE=1 SV=1	1	2	2	2	0	2	0	2	0	2	4.9	4.9	4.9	57.543	506	506	0	12.232	0	4.9	6261400	0	6261400	24	260890	0	260890	1				567	743;2413	True;True	825;2655	1541;4993	1727;5704	1727;5704			559292
P39522	P39522	29	29	29	Dihydroxy-acid dehydratase, mitochondrial	ILV3	sp|P39522|ILV3_YEAST Dihydroxy-acid dehydratase, mitochondrial OS=Saccharomyces cerevisiae (strain ATCC 204508 / S288c) OX=559292 GN=ILV3 PE=1 SV=2	1	29	29	29	26	24	26	24	26	24	67.7	67.7	67.7	62.86	585	585	0	323.31	65.1	63.6	9066800000	4133800000	4933000000	28	323820000	147640000	176180000	119				568	214;223;240;241;426;427;586;628;652;716;736;1112;1190;1372;1373;1514;1598;1865;1956;2044;2104;2105;2545;2638;3784;3985;4457;4497;4512	True;True;True;True;True;True;True;True;True;True;True;True;True;True;True;True;True;True;True;True;True;True;True;True;True;True;True;True;True	240;241;242;251;269;270;476;477;653;697;722;794;795;818;1225;1310;1311;1312;1313;1511;1512;1513;1671;1672;1761;1762;2055;2150;2249;2323;2324;2795;2896;4173;4174;4403;4925;4926;4927;4974;4991;4992	437;438;439;440;441;442;443;444;445;446;447;448;449;450;466;467;505;506;507;508;509;897;898;899;900;901;902;903;904;905;906;1230;1310;1311;1356;1487;1488;1489;1533;2286;2287;2288;2289;2437;2438;2439;2440;2441;2442;2443;2444;2445;2446;2851;2852;2853;2854;2855;3158;3159;3160;3161;3162;3163;3164;3165;3333;3334;3335;3336;3337;3338;3339;3340;3869;3870;4053;4054;4055;4056;4265;4266;4415;4416;4417;5244;…	494;495;496;497;498;499;500;501;502;503;504;505;506;507;526;527;528;569;570;571;572;573;574;1019;1020;1021;1022;1023;1024;1025;1026;1027;1028;1384;1466;1467;1518;1668;1669;1670;1718;2564;2565;2566;2567;2739;2740;2741;2742;2743;2744;2745;2746;2747;2748;2749;2750;3213;3214;3215;3216;3217;3218;3582;3583;3584;3585;3586;3587;3588;3589;3590;3591;3592;3784;3785;3786;3787;3788;3789;3790;3791;3792;3793;37…	506;527;570;574;1021;1028;1384;1467;1518;1670;1718;2565;2749;3217;3218;3583;3795;4387;4596;4866;5042;5043;5988;6190;9022;9467;10601;10683;10733	533;534;535;536;537;538;539;540;541;542;543;544;545;546;547	42;72;93;106;129;130;163;269;341;362;368;472;475;483;548	559292
P39525	P39525	2	2	2	3-oxoacyl-[acyl-carrier-protein] synthase homolog	CEM1	sp|P39525|CEM1_YEAST 3-oxoacyl-[acyl-carrier-protein] synthase homolog OS=Saccharomyces cerevisiae (strain ATCC 204508 / S288c) OX=559292 GN=CEM1 PE=1 SV=1	1	2	2	2	1	2	1	2	1	2	7.7	7.7	7.7	47.555	442	442	0	13.183	2.9	7.7	14851000	3741200	11110000	20	742570	187060	555510	4				569	1781;2202	True;True	1959;1960;2425	3692;3693;3694;3695;4587	4193;4194;4195;4196;5226	4194;5226	548	165	559292
P39533	P39533	12	12	12	Homocitrate dehydratase, mitochondrial	ACO2	sp|P39533|ACON2_YEAST Homocitrate dehydratase, mitochondrial OS=Saccharomyces cerevisiae (strain ATCC 204508 / S288c) OX=559292 GN=ACO2 PE=1 SV=1	1	12	12	12	9	11	9	11	9	11	22.3	22.3	22.3	86.582	789	789	0	103.12	15.7	20.5	607710000	199060000	408650000	33	18416000	6032100	12383000	31				570	68;94;344;371;489;866;1048;1790;1824;2109;4192;4428	True;True;True;True;True;True;True;True;True;True;True;True	78;106;383;384;385;415;546;963;1160;1969;2011;2328;4628;4629;4896	138;139;140;141;142;143;186;724;725;726;727;776;1033;1802;1803;2189;2190;3711;3712;3791;3792;4423;4424;8664;8665;8666;8667;9216;9217	160;161;162;163;164;165;166;167;168;214;838;839;840;841;894;1164;2025;2026;2462;2463;4215;4216;4304;4305;5049;5050;9928;9929;9930;9931;9932;10551;10552	161;214;840;894;1164;2025;2463;4215;4305;5049;9930;10551	549;550;551;552	393;550;649;650	559292
P39540	P39540	1	1	1	Elongation of fatty acids protein 1	ELO1	sp|P39540|ELO1_YEAST Elongation of fatty acids protein 1 OS=Saccharomyces cerevisiae (strain ATCC 204508 / S288c) OX=559292 GN=ELO1 PE=1 SV=1	1	1	1	1	1	1	1	1	1	1	2.6	2.6	2.6	36.233	310	310	0.0010929	6.4099	2.6	2.6	7169500	2705400	4464100	9	796610	300600	496010	2				571	414	TRUE	464	872;873	992;993	993			559292
P39543	P39543	1	1	1	Protein SOP4	SOP4	sp|P39543|SOP4_YEAST Protein SOP4 OS=Saccharomyces cerevisiae (strain ATCC 204508 / S288c) OX=559292 GN=SOP4 PE=1 SV=1	1	1	1	1	1	1	1	1	1	1	5.1	5.1	5.1	26.597	234	234	0	8.9737	5.1	5.1	31161000	10927000	20234000	9	3462300	1214100	2248200	3				572	4031	TRUE	4452	8347;8348;8349;8350	9568;9569;9570;9571	9570			559292
P39676	P39676	17	17	17	Flavohemoprotein	YHB1	sp|P39676|FHP_YEAST Flavohemoprotein OS=Saccharomyces cerevisiae (strain ATCC 204508 / S288c) OX=559292 GN=YHB1 PE=1 SV=2	1	17	17	17	15	13	15	13	15	13	63.9	63.9	63.9	44.646	399	399	0	239.18	56.6	54.4	8168100000	5903500000	2264500000	18	453780000	327970000	125810000	89				573	194;307;368;738;749;802;920;997;1535;1718;2037;2510;2748;2810;2893;3481;4001	True;True;True;True;True;True;True;True;True;True;True;True;True;True;True;True;True	215;342;412;820;833;834;891;1023;1107;1694;1887;2240;2758;3039;3108;3109;3198;3199;3844;3845;4420	389;390;391;392;640;641;642;771;1535;1555;1556;1659;1660;1661;1662;1663;1664;1665;1921;1922;1923;1924;1925;2089;2090;3206;3207;3208;3209;3210;3211;3572;3573;3574;4244;5183;5682;5808;5809;5810;5811;5812;5813;5814;5980;5981;5982;5983;5984;7212;7213;7214;7215;8288;8289;8290;8291	434;435;436;437;438;439;440;441;442;443;444;445;737;738;739;740;741;889;1720;1742;1743;1856;1857;1858;1859;1860;1861;1862;1863;1864;1865;1866;1867;1868;1869;1870;2163;2164;2165;2166;2167;2168;2169;2351;2352;3641;3642;3643;3644;3645;3646;3647;3648;4052;4053;4054;4055;4056;4823;5926;6482;6623;6624;6625;6626;6627;6628;6629;6630;6631;6821;6822;6823;6824;6825;6826;6827;6828;6829;8242;8243;8244;8245;82…	444;738;889;1720;1742;1866;2168;2352;3644;4053;4823;5926;6482;6631;6829;8245;9501	553;554;555;556;557;558	32;75;140;368;371;384	559292
P39677	P39677	4	4	4	Ribosome-releasing factor 2, mitochondrial	MEF2	sp|P39677|RRF2M_YEAST Ribosome-releasing factor 2, mitochondrial OS=Saccharomyces cerevisiae (strain ATCC 204508 / S288c) OX=559292 GN=MEF2 PE=1 SV=1	1	4	4	4	3	3	3	3	3	3	6.5	6.5	6.5	91.282	819	819	0	29.611	4.9	5.4	26971000	14110000	12861000	32	842850	440950	401900	8				574	47;863;2817;2851	True;True;True;True	55;960;3117;3152	96;1795;1796;5831;5832;5833;5834;5905	117;2018;2019;6648;6649;6650;6651;6727	117;2018;6648;6727			559292
P39685	P39685	5	5	5	Nucleoporin POM152	POM152	sp|P39685|PO152_YEAST Nucleoporin POM152 OS=Saccharomyces cerevisiae (strain ATCC 204508 / S288c) OX=559292 GN=POM152 PE=1 SV=1	1	5	5	5	1	5	1	5	1	5	5.6	5.6	5.6	151.65	1337	1337	0	52.239	1.3	5.6	35399000	5623700	29775000	67	528340	83936	444410	6				575	2927;2928;3368;3640;4119	True;True;True;True;True	3237;3238;3716;4018;4546	6059;6060;6979;7570;8527;8528	6911;6912;7975;8668;9773;9774;9775	6911;6912;7975;8668;9773			559292
P39704	P39704	2	2	1	Protein ERP2	ERP2	sp|P39704|ERP2_YEAST Protein ERP2 OS=Saccharomyces cerevisiae (strain ATCC 204508 / S288c) OX=559292 GN=ERP2 PE=1 SV=1	1	2	2	1	2	2	2	2	1	1	15.8	15.8	12.1	24.063	215	215	0	21.383	15.8	15.8	44873000	13715000	31158000	6	7478800	2285800	5193000	7				576	2070;3773	True;True	2279;4161	4326;4327;4328;4329;7846;7847	4943;4944;4945;4946;4947;8992;8993	4944;8993			559292
P39719	P39719	1	1	1	Flavin carrier protein 2	FLC2	sp|P39719|FLC2_YEAST Flavin carrier protein 2 OS=Saccharomyces cerevisiae (strain ATCC 204508 / S288c) OX=559292 GN=FLC2 PE=1 SV=2	1	1	1	1	0	1	0	1	0	1	1.9	1.9	1.9	87.468	783	783	0	11.715	0	1.9	7727900	0	7727900	32	241500	0	241500	1				577	1613	TRUE	1778	3364	3820	3820			559292
P39722	P39722	1	1	1	Mitochondrial Rho GTPase 1	GEM1	sp|P39722|GEM1_YEAST Mitochondrial Rho GTPase 1 OS=Saccharomyces cerevisiae (strain ATCC 204508 / S288c) OX=559292 GN=GEM1 PE=1 SV=1	1	1	1	1	1	0	1	0	1	0	2	2	2	75.149	662	662	0	6.9674	2	0	2298200	2298200	0	38	60478	60478	0	1				578	3666	TRUE	4044	7621	8726	8726			559292
P39726	P39726	2	2	2	Glycine cleavage system H protein, mitochondrial	GCV3	sp|P39726|GCSH_YEAST Glycine cleavage system H protein, mitochondrial OS=Saccharomyces cerevisiae (strain ATCC 204508 / S288c) OX=559292 GN=GCV3 PE=1 SV=3	1	2	2	2	2	2	2	2	2	2	20.6	20.6	20.6	18.793	170	170	0	47.419	20.6	20.6	373400000	332850000	40551000	5	74680000	66570000	8110300	11				579	2237;4501	True;True	2462;2463;4978	4655;4656;4657;4658;4659;9337;9338;9339;9340	5299;5300;5301;5302;5303;5304;5305;10687;10688;10689;10690	5304;10690	559	157	559292
P39727	P39727	1	1	1	ER-derived vesicles protein ERV46	ERV46	sp|P39727|ERV46_YEAST ER-derived vesicles protein ERV46 OS=Saccharomyces cerevisiae (strain ATCC 204508 / S288c) OX=559292 GN=ERV46 PE=1 SV=2	1	1	1	1	0	1	0	1	0	1	2.7	2.7	2.7	46.235	415	415	0	8.1385	0	2.7	9668300	0	9668300	19	508860	0	508860	1				580	3554	TRUE	3921	7381	8447	8447			559292
P39742	P39742	1	1	1	Translocation protein SEC72	SEC72	sp|P39742|SEC72_YEAST Translocation protein SEC72 OS=Saccharomyces cerevisiae (strain ATCC 204508 / S288c) OX=559292 GN=SEC72 PE=1 SV=3	1	1	1	1	0	1	0	1	0	1	5.7	5.7	5.7	21.607	193	193	0	8.1722	0	5.7	6057400	0	6057400	9	673050	0	673050	1				581	2973	TRUE	3287;3288	6143;6144	6999;7000	6999	560	87	559292
P39925	P39925	8	8	8	Mitochondrial respiratory chain complexes assembly protein AFG3	AFG3	sp|P39925|AFG3_YEAST Mitochondrial respiratory chain complexes assembly protein AFG3 OS=Saccharomyces cerevisiae (strain ATCC 204508 / S288c) OX=559292 GN=AFG3 PE=1 SV=1	1	8	8	8	5	6	5	6	5	6	14.2	14.2	14.2	84.543	761	761	0	63.583	9.1	12.2	100650000	32894000	67757000	35	2875800	939830	1935900	11				582	1063;1513;2422;3049;3717;4124;4195;4231	True;True;True;True;True;True;True;True	1175;1670;2664;2665;3368;4100;4551;4632;4672	2214;3156;3157;5008;5009;5010;6283;7711;8536;8673;8674;8752	2489;3580;3581;5721;5722;5723;7153;8833;9783;9943;9944;10034	2489;3580;5723;7153;8833;9783;9944;10034	561;562;563;564	301;486;641;645	559292
P39926	P39926	2	2	2	Protein SSO2	SSO2	sp|P39926|SSO2_YEAST Protein SSO2 OS=Saccharomyces cerevisiae (strain ATCC 204508 / S288c) OX=559292 GN=SSO2 PE=1 SV=2	1	2	2	2	0	2	0	2	0	2	11.2	11.2	11.2	33.733	295	295	0	25.901	0	11.2	31965000	0	31965000	11	2905900	0	2905900	2				583	514;3416	True;True	576;3772	1089;7085;7086	1226;8101;8102	1226;8101			559292
P39931	P39931	1	1	1	Protein SSP120	SSP120	sp|P39931|SS120_YEAST Protein SSP120 OS=Saccharomyces cerevisiae (strain ATCC 204508 / S288c) OX=559292 GN=SSP120 PE=1 SV=1	1	1	1	1	0	1	0	1	0	1	6	6	6	27.289	234	234	0	7.0546	0	6	6262500	0	6262500	11	569320	0	569320	1				584	619	TRUE	688	1298	1454	1454			559292
P39940	P39940	2	2	2	E3 ubiquitin-protein ligase RSP5	RSP5	sp|P39940|RSP5_YEAST E3 ubiquitin-protein ligase RSP5 OS=Saccharomyces cerevisiae (strain ATCC 204508 / S288c) OX=559292 GN=RSP5 PE=1 SV=1	1	2	2	2	0	2	0	2	0	2	3.7	3.7	3.7	91.815	809	809	0	19.045	0	3.7	28644000	0	28644000	45	636520	0	636520	2				585	982;3484	True;True	1091;3848	2058;7222	2318;8256	2318;8256			559292
P39952	P39952	1	1	1	Mitochondrial inner membrane protein OXA1	OXA1	sp|P39952|OXA1_YEAST Mitochondrial inner membrane protein OXA1 OS=Saccharomyces cerevisiae (strain ATCC 204508 / S288c) OX=559292 GN=OXA1 PE=1 SV=1	1	1	1	1	0	1	0	1	0	1	4.7	4.7	4.7	44.815	402	402	0	17.551	0	4.7	8798300	0	8798300	11	799840	0	799840	1				586	3809	TRUE	4203	7922	9084	9084			559292
P39953	P39953	1	1	1	Mitochondrial nicotinamide adenine dinucleotide transporter 2	YEA6	sp|P39953|YEA6_YEAST Mitochondrial nicotinamide adenine dinucleotide transporter 2 OS=Saccharomyces cerevisiae (strain ATCC 204508 / S288c) OX=559292 GN=YEA6 PE=1 SV=1	1	1	1	1	1	0	1	0	1	0	6	6	6	36.96	335	335	0	7.4399	6	0	3115900	3115900	0	20	155800	155800	0	1				587	1001	TRUE	1111	2094	2356	2356			559292
P39954	P39954	6	6	6	Adenosylhomocysteinase	SAH1	sp|P39954|SAHH_YEAST Adenosylhomocysteinase OS=Saccharomyces cerevisiae (strain ATCC 204508 / S288c) OX=559292 GN=SAH1 PE=1 SV=1	1	6	6	6	1	5	1	5	1	5	18.9	18.9	18.9	49.125	449	449	0	42.77	2.4	16.5	48030000	4195100	43835000	19	2527900	220790	2307100	6				588	708;1545;2027;2340;3693;3947	True;True;True;True;True;True	784;785;786;1704;2228;2571;4073;4362	1466;1467;1468;3225;4222;4850;7670;8183	1645;1646;1647;3663;4796;5541;8788;9386	1646;3663;4796;5541;8788;9386	565;566	30;34	559292
P39965	P39965	8	8	8	Probable proline--tRNA ligase, mitochondrial	AIM10	sp|P39965|SYPM_YEAST Probable proline--tRNA ligase, mitochondrial OS=Saccharomyces cerevisiae (strain ATCC 204508 / S288c) OX=559292 GN=AIM10 PE=1 SV=1	1	8	8	8	7	6	7	6	7	6	23.4	23.4	23.4	65.88	576	576	0	90.386	19.6	16.5	118130000	52414000	65716000	34	3474400	1541600	1932800	12				589	400;2688;2844;2897;3194;3322;3373;3599	True;True;True;True;True;True;True;True	450;2949;3145;3205;3526;3527;3665;3724;3976	843;844;5509;5895;6003;6605;6606;6607;6877;6878;6994;6995;7497;7498	961;962;6282;6717;6848;7544;7545;7546;7845;7846;7993;7994;8589;8590	962;6282;6717;6848;7546;7845;7993;8590	567;568	124;317	559292
P39968	P39968	4	4	4	Vacuolar protein 8	VAC8	sp|P39968|VAC8_YEAST Vacuolar protein 8 OS=Saccharomyces cerevisiae (strain ATCC 204508 / S288c) OX=559292 GN=VAC8 PE=1 SV=3	1	4	4	4	3	4	3	4	3	4	10.4	10.4	10.4	63.207	578	578	0	64.666	8	10.4	92629000	25880000	66749000	23	4027300	1125200	2902100	7				590	200;2354;2848;3270	True;True;True;True	221;2587;3149;3607	400;401;4892;4893;4894;5901;6750;6751	453;454;5592;5593;5594;6723;7703;7704	453;5593;6723;7704			559292
P39986	P39986	13	13	13	Manganese-transporting ATPase 1	SPF1	sp|P39986|SPF1_YEAST Endoplasmic reticulum transmembrane helix translocase OS=Saccharomyces cerevisiae (strain ATCC 204508 / S288c) OX=559292 GN=SPF1 PE=1 SV=1	1	13	13	13	3	13	3	13	3	13	20.5	20.5	20.5	135.27	1215	1215	0	153.76	5.3	20.5	592400000	32305000	560090000	61	9711400	529590	9181800	17				591	591;974;1065;1089;1511;2039;2505;2965;3031;3387;4219;4327;4362	True;True;True;True;True;True;True;True;True;True;True;True;True	659;1082;1177;1201;1668;2242;2753;3279;3350;3739;4658;4783;4820	1238;1239;1240;2037;2216;2256;3152;3153;4247;5175;6129;6130;6255;7020;7021;8721;8987;9062	1392;1393;1394;2296;2491;2534;3576;3577;4826;5918;6985;6986;7124;8021;8022;9999;10290;10373	1392;2296;2491;2534;3577;4826;5918;6986;7124;8022;9999;10290;10373	569;570	695;1198	559292
P39996	P39996	1	1	1	Glutathione transferase 3	GTT3	sp|P39996|GTT3_YEAST Glutathione transferase 3 OS=Saccharomyces cerevisiae (strain ATCC 204508 / S288c) OX=559292 GN=GTT3 PE=1 SV=1	1	1	1	1	0	1	0	1	0	1	8	8	8	38.234	337	337	0	18.091	0	8	46277000	0	46277000	19	2435600	0	2435600	1				592	2823	TRUE	3123	5852	6671	6671			559292
P40008	P40008	8	8	8	Protein FMP52, mitochondrial	FMP52	sp|P40008|FMP52_YEAST Protein FMP52, mitochondrial OS=Saccharomyces cerevisiae (strain ATCC 204508 / S288c) OX=559292 GN=FMP52 PE=1 SV=1	1	8	8	8	7	8	7	8	7	8	47.6	47.6	47.6	25.086	231	231	0	55.514	42.4	47.6	161720000	77060000	84660000	15	10781000	5137300	5644000	13				593	471;596;735;777;1491;1594;3156;4023	True;True;True;True;True;True;True;True	525;664;817;862;1645;1757;3486;4444	986;987;1248;1249;1531;1532;1594;1595;3112;3113;3327;3328;6531;6532;8334;8335	1110;1111;1402;1403;1716;1717;1783;1784;3528;3529;3778;3779;7457;7458;9553;9554	1110;1403;1716;1784;3528;3778;7458;9553			559292
P40012	P40012	9	9	9	Protoporphyrinogen oxidase	HEM14	sp|P40012|PPOX_YEAST Protoporphyrinogen oxidase OS=Saccharomyces cerevisiae (strain ATCC 204508 / S288c) OX=559292 GN=HEM14 PE=1 SV=1	1	9	9	9	8	7	8	7	8	7	24.3	24.3	24.3	59.702	539	539	0	77.351	22.3	22.6	144050000	73665000	70383000	36	4001300	2046300	1955100	16				594	502;1007;1053;2030;2351;2472;2503;3648;4215	True;True;True;True;True;True;True;True;True	560;1117;1165;2231;2232;2583;2717;2751;4026;4653;4654	1063;1064;2103;2197;2198;4226;4227;4228;4881;5111;5171;5172;7581;7582;8716;8717	1198;1199;2365;2470;2471;4800;4801;4802;5578;5842;5914;5915;8679;8680;9993;9994;9995	1199;2365;2471;4801;5578;5842;5914;8679;9995	571;572;573	431;436;515	559292
P40015	P40015	2	2	2	Inositol phosphosphingolipids phospholipase C	ISC1	sp|P40015|ISC1_YEAST Inositol phosphosphingolipids phospholipase C OS=Saccharomyces cerevisiae (strain ATCC 204508 / S288c) OX=559292 GN=ISC1 PE=1 SV=1	1	2	2	2	0	2	0	2	0	2	8.2	8.2	8.2	53.94	477	477	0	15.343	0	8.2	25537000	0	25537000	22	1160800	0	1160800	2				595	2216;3030	True;True	2440;3349	4614;6254	5255;7123	5255;7123			559292
P40016	P40016	5	5	5	26S proteasome regulatory subunit RPN3	RPN3	sp|P40016|RPN3_YEAST 26S proteasome regulatory subunit RPN3 OS=Saccharomyces cerevisiae (strain ATCC 204508 / S288c) OX=559292 GN=RPN3 PE=1 SV=5	1	5	5	5	0	5	0	5	0	5	13	13	13	60.392	523	523	0	36.807	0	13	18181000	0	18181000	29	626920	0	626920	5				596	212;938;2208;2423;3527	True;True;True;True;True	236;1045;2431;2666;3892	428;1972;4596;5011;7328	484;2219;5235;5724;8381	484;2219;5235;5724;8381	574;575	232;422	559292
P40024	P40024	2	2	2	ABC transporter ATP-binding protein ARB1	ARB1	sp|P40024|ARB1_YEAST ABC transporter ATP-binding protein ARB1 OS=Saccharomyces cerevisiae (strain ATCC 204508 / S288c) OX=559292 GN=ARB1 PE=1 SV=1	1	2	2	2	0	2	0	2	0	2	4.4	4.4	4.4	68.376	610	610	0	18.134	0	4.4	14855000	0	14855000	26	571360	0	571360	2				597	1011;4107	True;True	1121;4534	2108;8509	2370;9755	2370;9755			559292
P40030	P40030	1	1	1	Ergosterol biosynthetic protein 28	ERG28	sp|P40030|ERG28_YEAST Ergosterol biosynthetic protein 28 OS=Saccharomyces cerevisiae (strain ATCC 204508 / S288c) OX=559292 GN=ERG28 PE=1 SV=1	1	1	1	1	1	1	1	1	1	1	8.1	8.1	8.1	17.135	148	148	0	10.501	8.1	8.1	69570000	35486000	34084000	7	9938600	5069500	4869100	3				598	2695	TRUE	2961;2962	5536;5537;5538;5539	6313;6314;6315;6316	6313	576	1	559292
P40033	P40033	1	1	1	37S ribosomal protein RSM18, mitochondrial	RSM18	sp|P40033|RSM18_YEAST 37S ribosomal protein RSM18, mitochondrial OS=Saccharomyces cerevisiae (strain ATCC 204508 / S288c) OX=559292 GN=RSM18 PE=1 SV=2	1	1	1	1	0	1	0	1	0	1	5.8	5.8	5.8	15.835	138	138	0.0031612	5.5802	0	5.8	1524000	0	1524000	9	169340	0	169340	1				599	3587	TRUE	3962	7468	8554	8554			559292
P40035	P40035	2	2	2	Mitochondrial phosphate carrier protein 2	PIC2	sp|P40035|PIC2_YEAST Mitochondrial phosphate carrier protein 2 OS=Saccharomyces cerevisiae (strain ATCC 204508 / S288c) OX=559292 GN=PIC2 PE=1 SV=1	1	2	2	2	2	1	2	1	2	1	9.7	9.7	9.7	33.528	300	300	0	48.025	9.7	6.3	196530000	112100000	84437000	14	14038000	8007000	6031200	5				600	2675;4293	True;True	2933;4745	5491;8929;8930;8931;8932	6264;10226;10227;10228;10229	6264;10226			559292
P40047	P40047	14	13	13	Aldehyde dehydrogenase 5, mitochondrial	ALD5	sp|P40047|ALDH5_YEAST Aldehyde dehydrogenase 5, mitochondrial OS=Saccharomyces cerevisiae (strain ATCC 204508 / S288c) OX=559292 GN=ALD5 PE=1 SV=4	1	14	13	13	13	9	12	9	12	9	39.6	38.1	38.1	56.692	520	520	0	154.92	34	24.4	1138200000	911050000	227100000	30	37939000	30368000	7570200	27				601	95;173;793;1122;1446;1447;1551;1742;1919;1939;2808;3493;4005;4226	True;True;True;True;True;True;True;True;True;True;True;True;True;False	107;192;878;1235;1595;1596;1597;1710;1915;2110;2131;3106;3857;4424;4666	187;345;1625;2308;3012;3013;3014;3015;3016;3235;3236;3627;3628;3975;3976;3977;4019;4020;4021;4022;5805;5806;7239;7240;8299;8734	215;387;1815;2591;3407;3408;3409;3410;3411;3673;3674;4124;4125;4506;4507;4508;4509;4554;4555;4556;4557;4558;6620;6621;8276;8277;9512;10014;10015	215;387;1815;2591;3408;3410;3673;4124;4508;4558;6620;8277;9512;10014	577;578	413;439	559292
P40050	P40050	6	6	6	Uncharacterized protein YER077C	YER077C	sp|P40050|MRX1_YEAST MIOREX complex component 1 OS=Saccharomyces cerevisiae (strain ATCC 204508 / S288c) OX=559292 GN=MRX1 PE=1 SV=1	1	6	6	6	4	4	4	4	4	4	10.3	10.3	10.3	79.547	688	688	0	45.121	6.8	7.3	50901000	20073000	30828000	42	1211900	477930	734000	9				602	563;1068;1235;1725;3759;3938	True;True;True;True;True;True	628;1180;1361;1895;4146;4353	1185;2219;2538;3590;3591;7815;8172;8173	1336;2494;2847;4074;4075;8954;9371;9372;9373;9374	1336;2494;2847;4075;8954;9373	579;580	328;335	559292
P40051	P40051	3	3	3	Intermediate cleaving peptidase 55	ICP55	sp|P40051|ICP55_YEAST Intermediate cleaving peptidase 55 OS=Saccharomyces cerevisiae (strain ATCC 204508 / S288c) OX=559292 GN=ICP55 PE=1 SV=1	1	3	3	3	3	2	3	2	3	2	9	9	9	57.989	511	511	0	33.482	9	5.3	77937000	48874000	29063000	26	2997600	1879800	1117800	5				603	531;2670;3341	True;True;True	595;2928;3685	1128;1129;5482;6913;6914	1277;1278;6255;7884;7885	1277;6255;7885			559292
P40053	P40053	22	22	22	Altered inheritance of mitochondria protein 9, mitochondrial	AIM9	sp|P40053|AIM9_YEAST Altered inheritance of mitochondria protein 9, mitochondrial OS=Saccharomyces cerevisiae (strain ATCC 204508 / S288c) OX=559292 GN=AIM9 PE=1 SV=1	1	22	22	22	20	9	20	9	20	9	39.2	39.2	39.2	72.413	627	627	0	215.91	34.6	20.9	817700000	637660000	180030000	44	18584000	14492000	4091700	40				604	136;435;654;677;829;903;1564;1633;1765;1769;1838;1864;1936;2061;2215;2319;2406;2886;3323;3760;4188;4189	True;True;True;True;True;True;True;True;True;True;True;True;True;True;True;True;True;True;True;True;True;True	150;485;724;748;921;1005;1723;1798;1940;1941;1947;2027;2053;2054;2128;2268;2438;2439;2548;2647;3189;3666;4147;4623;4624;4625	270;921;1360;1400;1729;1730;1886;3261;3396;3664;3665;3666;3667;3675;3818;3819;3867;3868;4007;4008;4009;4310;4610;4611;4612;4613;4812;4980;5964;5965;6879;7816;7817;8656;8657;8658;8659;8660	308;1043;1522;1564;1944;1945;2124;3700;3855;4163;4164;4165;4166;4167;4175;4331;4332;4385;4386;4542;4543;4544;4926;5251;5252;5253;5254;5500;5501;5688;6799;6800;6801;7847;8955;8956;9918;9919;9920;9921;9922;9923;9924	308;1043;1522;1564;1944;2124;3700;3855;4167;4175;4332;4385;4544;4926;5254;5500;5688;6801;7847;8955;9922;9924	581;582;583;584	100;191;421;485	559292
P40064	P40064	1	1	1	Nucleoporin NUP157	NUP157	sp|P40064|NU157_YEAST Nucleoporin NUP157 OS=Saccharomyces cerevisiae (strain ATCC 204508 / S288c) OX=559292 GN=NUP157 PE=1 SV=1	1	1	1	1	0	1	0	1	0	1	0.7	0.7	0.7	156.65	1391	1391	0	6.7173	0	0.7	3595800	0	3595800	75	47944	0	47944	1				605	1172	TRUE	1290	2401	2701	2701			559292
P40075	P40075	2	2	2	Vesicle-associated membrane protein-associated protein SCS2	SCS2	sp|P40075|SCS2_YEAST Vesicle-associated membrane protein-associated protein SCS2 OS=Saccharomyces cerevisiae (strain ATCC 204508 / S288c) OX=559292 GN=SCS2 PE=1 SV=3	1	2	2	2	2	2	2	2	2	2	23	23	23	26.925	244	244	0	56.866	23	23	94373000	14675000	79698000	12	7864400	1222900	6641500	6				606	3491;4442	True;True	3855;4910	7235;7236;7237;9237;9238	8272;8273;8274;10572;10573;10574	8274;10574			559292
P40086	P40086	5	5	5	Cytochrome c oxidase assembly protein COX15	COX15	sp|P40086|COX15_YEAST Cytochrome c oxidase assembly protein COX15 OS=Saccharomyces cerevisiae (strain ATCC 204508 / S288c) OX=559292 GN=COX15 PE=1 SV=1	1	5	5	5	5	4	5	4	5	4	14.6	14.6	14.6	54.658	486	486	0	51.957	14.6	12.6	239150000	112550000	126600000	23	10398000	4893500	5504100	15				607	2381;2576;2874;2921;2960	True;True;True;True;True	2615;2828;2829;3176;3231;3274	4928;4929;4930;5299;5300;5301;5302;5303;5304;5942;5943;5944;6048;6119;6120;6121	5630;5631;5632;6045;6046;6047;6048;6049;6050;6051;6770;6771;6772;6773;6895;6975;6976;6977	5631;6050;6771;6895;6975	585	129	559292
P40098	P40098	3	3	3	Uncharacterized mitochondrial membrane protein FMP10	FMP10	sp|P40098|FMP10_YEAST Uncharacterized mitochondrial membrane protein FMP10 OS=Saccharomyces cerevisiae (strain ATCC 204508 / S288c) OX=559292 GN=FMP10 PE=1 SV=1	1	3	3	3	2	2	2	2	2	2	16.8	16.8	16.8	27.698	244	244	0	32.601	13.9	7.8	97459000	50624000	46835000	16	6091200	3164000	2927200	3				608	1081;2880;3096	True;True;True	1193;3182;3421	2244;2245;5952;6403	2522;2523;6783;7309	2523;6783;7309			559292
P40099	P40099	1	1	1	5-formyltetrahydrofolate cyclo-ligase	FAU1	sp|P40099|FTHC_YEAST 5-formyltetrahydrofolate cyclo-ligase OS=Saccharomyces cerevisiae (strain ATCC 204508 / S288c) OX=559292 GN=FAU1 PE=1 SV=1	1	1	1	1	1	0	1	0	1	0	6.2	6.2	6.2	24.058	211	211	0	8.8032	6.2	0	8631100	8631100	0	13	663930	663930	0	1				609	2862	TRUE	3163	5922	6748	6748			559292
P40150;P11484	P40150;P11484	7;6	7;6	7;6	Heat shock protein SSB2;Heat shock protein SSB1	SSB2;SSB1	sp|P40150|SSB2_YEAST Ribosome-associated molecular chaperone SSB2 OS=Saccharomyces cerevisiae (strain ATCC 204508 / S288c) OX=559292 GN=SSB2 PE=1 SV=2;sp|P11484|SSB1_YEAST Ribosome-associated molecular chaperone SSB1 OS=Saccharomyces cerevisiae (strain ATC	2	7	7	7	3	7	3	7	3	7	18.9	18.9	18.9	66.594	613	613;613	0	84.8	8.5	18.9	371810000	19069000	352740000	30	12394000	635640	11758000	13				610	1703;3510;3534;3560;3674;3689;4040	True;True;True;True;True;True;True	1870;3874;3899;3927;4053;4069;4461	3514;3515;3516;7281;7342;7343;7392;7393;7394;7631;7632;7663;8366;8367	3989;3990;3991;8323;8399;8400;8461;8462;8463;8736;8737;8780;9589;9590	3991;8323;8400;8462;8737;8780;9590			559292;559292
P40157	P40157	2	2	2	Vacuolar import and degradation protein 27	VID27	sp|P40157|VID27_YEAST Vacuolar import and degradation protein 27 OS=Saccharomyces cerevisiae (strain ATCC 204508 / S288c) OX=559292 GN=VID27 PE=1 SV=1	1	2	2	2	0	2	0	2	0	2	2.9	2.9	2.9	88.845	782	782	0	12.922	0	2.9	4768300	0	4768300	44	108370	0	108370	2				611	1356;4072	True;True	1495;4496	2817;8428	3168;9657	3168;9657			559292
P40185	P40185	6	6	6	Protein MMF1, mitochondrial	MMF1	sp|P40185|MMF1_YEAST Protein MMF1, mitochondrial OS=Saccharomyces cerevisiae (strain ATCC 204508 / S288c) OX=559292 GN=MMF1 PE=1 SV=1	1	6	6	6	6	3	6	3	6	3	58.6	58.6	58.6	15.908	145	145	0	57.908	58.6	35.2	761970000	339980000	421990000	9	84663000	37776000	46888000	14				612	65;230;2129;2786;2824;4156	True;True;True;True;True;True	75;258;2350;3079;3124;4588;4589	134;479;480;481;4466;5761;5853;5854;5855;8596;8597;8598	156;541;542;543;544;5098;6571;6672;6673;6674;9848;9849;9850;9851	156;542;5098;6571;6673;9849	586	100	559292
P40207	P40207	2	2	2	Uncharacterized protein YMR134W		sp|P40207|ERG29_YEAST Ergosterol biosynthesis protein 29 OS=Saccharomyces cerevisiae (strain ATCC 204508 / S288c) OX=559292 GN=ERG29 PE=1 SV=1	1	2	2	2	2	0	2	0	2	0	8.9	8.9	8.9	27.921	237	237	0	11.232	8.9	0	3895100	3895100	0	14	278220	278220	0	1				613	2471;4447	True;True	2716;4915	5110;9243	5841;10579	5841;10579			559292
Q12690;P40212	Q12690;P40212	4;4	4;4	4;4	60S ribosomal protein L13-A;60S ribosomal protein L13-B	RPL13A;RPL13B	sp|Q12690|RL13A_YEAST 60S ribosomal protein L13-A OS=Saccharomyces cerevisiae (strain ATCC 204508 / S288c) OX=559292 GN=RPL13A PE=1 SV=1;sp|P40212|RL13B_YEAST 60S ribosomal protein L13-B OS=Saccharomyces cerevisiae (strain ATCC 204508 / S288c) OX=559292 GN	2	4	4	4	1	4	1	4	1	4	17.6	17.6	17.6	22.554	199	199;199	0	25.613	5.5	17.6	34215000	1125700	33090000	8	4276900	140720	4136200	6				614	1567;2923;3724;3725	True;True;True;True	1728;3233;4107;4108	3269;3270;6052;6053;7726;7727	3710;3711;6900;6901;8848;8849	3710;6900;8848;8849			559292;559292
P40215	P40215	17	17	17	External NADH-ubiquinone oxidoreductase 1, mitochondrial	NDE1	sp|P40215|NDH1_YEAST External NADH-ubiquinone oxidoreductase 1, mitochondrial OS=Saccharomyces cerevisiae (strain ATCC 204508 / S288c) OX=559292 GN=NDE1 PE=1 SV=1	1	17	17	17	16	13	16	13	16	13	34.6	34.6	34.6	62.773	560	560	0	174.99	31.2	29.8	7418200000	2765200000	4653000000	32	231820000	86412000	145410000	49				615	102;641;726;1185;1315;2334;2483;2858;3256;3293;3359;3678;3828;4125;4227;4452;4453	True;True;True;True;True;True;True;True;True;True;True;True;True;True;True;True;True	114;711;806;1304;1450;2564;2728;3159;3593;3634;3635;3707;4057;4224;4552;4553;4667;4668;4920;4921	207;1333;1507;1508;2428;2429;2735;2736;2737;2738;4840;4841;5129;5913;5914;5915;6721;6722;6723;6724;6812;6813;6814;6815;6960;6961;6962;7638;7639;7957;8537;8538;8539;8540;8735;8736;8737;8738;8739;9248;9249;9250;9251	240;1489;1688;1689;2730;2731;3079;3080;3081;3082;3083;5531;5532;5861;6735;6736;6737;7669;7670;7671;7672;7673;7674;7776;7777;7778;7779;7946;7947;7948;7949;7950;7951;7952;8743;8744;9124;9784;9785;9786;9787;10016;10017;10018;10019;10020;10584;10585;10586;10587;10588;10589	240;1489;1688;2731;3082;5532;5861;6737;7673;7777;7947;8744;9124;9786;10016;10585;10589	587;588;589;590	255;326;534;546	559292
P40303	P40303	2	2	2	Proteasome subunit alpha type-4	PRE6	sp|P40303|PSA4_YEAST Proteasome subunit alpha type-4 OS=Saccharomyces cerevisiae (strain ATCC 204508 / S288c) OX=559292 GN=PRE6 PE=1 SV=1	1	2	2	2	0	2	0	2	0	2	12.2	12.2	12.2	28.439	254	254	0	12.449	0	12.2	13802000	0	13802000	15	920140	0	920140	1				616	1603;2585	True;True	1767;2839	3347;5319	3803;6069	3803;6069			559292
P40312	P40312	2	2	2	Cytochrome b5	CYB5	sp|P40312|CYB5_YEAST Cytochrome b5 OS=Saccharomyces cerevisiae (strain ATCC 204508 / S288c) OX=559292 GN=CYB5 PE=1 SV=2	1	2	2	2	0	2	0	2	0	2	45	45	45	13.297	120	120	0	19.525	0	45	29009000	0	29009000	5	5801800	0	5801800	2				617	1342;4288	True;True	1479;4739	2794;8921	3144;10218	3144;10218	591	45	559292
P40319	P40319	2	2	2	Elongation of fatty acids protein 3	ELO3	sp|P40319|ELO3_YEAST Elongation of fatty acids protein 3 OS=Saccharomyces cerevisiae (strain ATCC 204508 / S288c) OX=559292 GN=ELO3 PE=1 SV=1	1	2	2	2	1	2	1	2	1	2	10.4	10.4	10.4	39.465	345	345	0	15.463	5.5	10.4	111410000	24001000	87413000	12	9284500	2000100	7284400	3				618	843;3986	True;True	937;4404	1756;8259;8260	1973;9469;9470	1973;9470			559292
P40341	P40341	6	6	6	Mitochondrial respiratory chain complexes assembly protein YTA12	YTA12	sp|P40341|YTA12_YEAST Mitochondrial respiratory chain complexes assembly protein YTA12 OS=Saccharomyces cerevisiae (strain ATCC 204508 / S288c) OX=559292 GN=YTA12 PE=1 SV=2	1	6	6	6	2	6	2	6	2	6	13.7	13.7	13.7	93.275	825	825	0	39.833	5.3	13.7	287350000	12184000	275170000	47	6113900	259220	5854700	10				619	123;800;2833;3198;4196;4232	True;True;True;True;True;True	135;889;3134;3531;4633;4673	243;1656;5875;5876;5877;6612;8675;8676;8677;8753	280;1853;6694;6695;6696;7551;9945;9946;9947;10035	280;1853;6695;7551;9947;10035			559292
P40345	P40345	1	1	1	Phospholipid:diacylglycerol acyltransferase	LRO1	sp|P40345|PDAT_YEAST Phospholipid:diacylglycerol acyltransferase OS=Saccharomyces cerevisiae (strain ATCC 204508 / S288c) OX=559292 GN=LRO1 PE=1 SV=1	1	1	1	1	0	1	0	1	0	1	2.9	2.9	2.9	75.392	661	661	0	10.343	0	2.9	14478000	0	14478000	32	452440	0	452440	1				620	3278	TRUE	3617	6782	7738	7738			559292
P40360	P40360	1	1	1	Amino-acid acetyltransferase, mitochondrial	ARG2	sp|P40360|NAGS_YEAST Amino-acid acetyltransferase, mitochondrial OS=Saccharomyces cerevisiae (strain ATCC 204508 / S288c) OX=559292 GN=ARG2 PE=1 SV=1	1	1	1	1	1	0	1	0	1	0	2.3	2.3	2.3	65.609	574	574	0.0071575	5.4063	2.3	0	7443000	7443000	0	29	256660	256660	0	0				621	2869	TRUE	3171	5937	6765	6765			559292
P40364	P40364	5	5	5	Mitochondrial peculiar membrane protein 1	MPM1	sp|P40364|MPM1_YEAST Mitochondrial peculiar membrane protein 1 OS=Saccharomyces cerevisiae (strain ATCC 204508 / S288c) OX=559292 GN=MPM1 PE=1 SV=1	1	5	5	5	4	4	4	4	4	4	37.3	37.3	37.3	28.47	252	252	0	90.026	32.5	29	407580000	219130000	188450000	13	31352000	16856000	14496000	14				622	506;942;1937;3055;3799	True;True;True;True;True	565;566;1049;2129;3374;4190	1070;1071;1072;1073;1074;1982;4010;4011;4012;4013;6292;7899;7900	1205;1206;1207;1208;1209;2231;4545;4546;4547;4548;7164;9055;9056;9057	1205;2231;4546;7164;9055	592;593	67;170	559292
P40416	P40416	7	7	7	Iron-sulfur clusters transporter ATM1, mitochondrial	ATM1	sp|P40416|ATM1_YEAST Iron-sulfur clusters transporter ATM1, mitochondrial OS=Saccharomyces cerevisiae (strain ATCC 204508 / S288c) OX=559292 GN=ATM1 PE=1 SV=2	1	7	7	7	5	5	5	5	5	5	13.2	13.2	13.2	77.521	690	690	0	55.929	11.7	7.8	135900000	82772000	53131000	31	4383900	2670100	1713900	9				623	998;1499;1588;1719;2162;2749;3712	True;True;True;True;True;True;True	1108;1653;1654;1750;1888;2383;3040;4094	2091;3125;3126;3127;3317;3318;3575;4518;4519;5683;7703	2353;3544;3545;3546;3767;3768;3769;4057;5155;5156;6483;8823	2353;3544;3767;4057;5156;6483;8823	594;595	427;662	559292
P40433	P40433	4	4	4	6-phosphofructo-2-kinase 1	PFK26	sp|P40433|6P21_YEAST 6-phosphofructo-2-kinase 1 OS=Saccharomyces cerevisiae (strain ATCC 204508 / S288c) OX=559292 GN=PFK26 PE=1 SV=1	1	4	4	4	0	4	0	4	0	4	6.9	6.9	6.9	93.416	827	827	0	25.085	0	6.9	22928000	0	22928000	40	573210	0	573210	5				624	1616;2621;4100;4487	True;True;True;True	1781;2878;2879;4527;4963	3367;5385;5386;8498;9318	3823;6141;6142;9743;10666	3823;6142;9743;10666	596	188	559292
P40452	P40452	3	3	3	Cytochrome c oxidase assembly factor 1	COA1	sp|P40452|COA1_YEAST Cytochrome c oxidase assembly factor 1 OS=Saccharomyces cerevisiae (strain ATCC 204508 / S288c) OX=559292 GN=COA1 PE=1 SV=1	1	3	3	3	3	3	3	3	3	3	12.7	12.7	12.7	22.044	197	197	0	29.502	12.7	12.7	95617000	33592000	62024000	11	8692400	3053800	5638600	6				625	1804;1805;3650	True;True;True	1989;1990;4028	3752;3753;3754;3755;7584;7585	4261;4262;4263;4264;8682;8683	4261;4264;8682			559292
P40460	P40460	1	1	1	Kinetochore protein NDC80	NDC80	sp|P40460|NDC80_YEAST Kinetochore protein NDC80 OS=Saccharomyces cerevisiae (strain ATCC 204508 / S288c) OX=559292 GN=NDC80 PE=1 SV=1	1	1	1	1	1	0	1	0	1	0	1	1	1	80.486	691	691	0.0062112	5.4828	1	0	1884700	1884700	0	41	45969	45969	0	1				626	3438	TRUE	3795	7127	8144	8144			559292
P40471	P40471	10	10	10	NADPH-dependent 1-acyldihydroxyacetone phosphate reductase	AYR1	sp|P40471|AYR1_YEAST NADPH-dependent 1-acyldihydroxyacetone phosphate reductase OS=Saccharomyces cerevisiae (strain ATCC 204508 / S288c) OX=559292 GN=AYR1 PE=1 SV=1	1	10	10	10	10	9	10	9	10	9	43.1	43.1	43.1	32.814	297	297	0	118.1	43.1	40.4	1873600000	1490800000	382750000	18	104090000	82824000	21264000	41				627	782;1307;1577;1999;2159;2802;3231;4059;4060;4155	True;True;True;True;True;True;True;True;True;True	867;1441;1442;1738;2196;2380;3098;3565;3566;4480;4481;4586;4587	1601;2720;2721;2722;3294;3295;3296;4145;4146;4147;4148;4149;4513;4514;5795;5796;6666;6667;6668;6669;8400;8401;8402;8403;8404;8405;8590;8591;8592;8593;8594;8595	1791;3064;3065;3066;3738;3739;3740;3741;3742;3743;4702;4703;4704;4705;4706;4707;4708;4709;5150;5151;6608;6609;7610;7611;7612;7613;7614;9626;9627;9628;9629;9630;9631;9632;9840;9841;9842;9843;9844;9845;9846;9847	1791;3066;3739;4703;5150;6608;7614;9626;9630;9845	597;598;599	46;124;175	559292
P40478	P40478	2	2	2	Mitochondrial outer membrane protein porin 2	POR2	sp|P40478|VDAC2_YEAST Mitochondrial outer membrane protein porin 2 OS=Saccharomyces cerevisiae (strain ATCC 204508 / S288c) OX=559292 GN=POR2 PE=1 SV=1	1	2	2	2	2	0	2	0	2	0	8.2	8.2	8.2	31.177	281	281	0	11.237	8.2	0	2799700	2799700	0	19	147350	147350	0	2				628	422;3847	True;True	472;4246	887;7992	1008;9166	1008;9166			559292
P40482	P40482	3	3	3	Protein transport protein SEC24	SEC24	sp|P40482|SEC24_YEAST Protein transport protein SEC24 OS=Saccharomyces cerevisiae (strain ATCC 204508 / S288c) OX=559292 GN=SEC24 PE=1 SV=1	1	3	3	3	0	3	0	3	0	3	4.6	4.6	4.6	103.63	926	926	0	18.028	0	4.6	11303000	0	11303000	39	289810	0	289810	1				629	731;1874;2803	True;True;True	813;2064;3099	1525;3889;5797	1710;4413;6610	1710;4413;6610			559292
P40483	P40483	2	2	2	Putative zinc metalloproteinase YIL108W	YIL108W	sp|P40483|YIK8_YEAST Putative zinc metalloproteinase YIL108W OS=Saccharomyces cerevisiae (strain ATCC 204508 / S288c) OX=559292 GN=YIL108W PE=1 SV=1	1	2	2	2	2	2	2	2	2	2	3.7	3.7	3.7	77.413	696	696	0	15.282	3.7	3.7	11799000	5589700	6209300	35	337110	159710	177410	4				630	2577;3300	True;True	2830;3643	5305;5306;6833;6834	6052;6053;7798;7799	6052;7798			559292
P40491	P40491	1	1	1	ATP synthase assembly factor FMC1, mitochondrial	FMC1	sp|P40491|FMC1_YEAST ATP synthase assembly factor FMC1, mitochondrial OS=Saccharomyces cerevisiae (strain ATCC 204508 / S288c) OX=559292 GN=FMC1 PE=1 SV=1	1	1	1	1	1	0	1	0	1	0	6.5	6.5	6.5	18.364	155	155	0	6.8392	6.5	0	13962000	13962000	0	8	1745200	1745200	0	1				631	3443	TRUE	3803	7142	8161	8161			559292
P40495	P40495	19	19	19	Homoisocitrate dehydrogenase, mitochondrial	LYS12	sp|P40495|LYS12_YEAST Homoisocitrate dehydrogenase, mitochondrial OS=Saccharomyces cerevisiae (strain ATCC 204508 / S288c) OX=559292 GN=LYS12 PE=1 SV=1	1	19	19	19	18	14	18	14	18	14	48	48	48	40.068	371	371	0	212.74	45.3	35.3	1769000000	1426900000	342100000	22	80407000	64857000	15550000	55				632	287;794;811;812;820;1270;1294;1370;1573;1574;2058;3219;3458;3459;3479;3546;3974;4109;4467	True;True;True;True;True;True;True;True;True;True;True;True;True;True;True;True;True;True;True	320;879;880;901;902;911;1403;1427;1509;1734;1735;2265;3553;3818;3819;3842;3912;3913;4391;4536;4940;4941	599;1626;1627;1628;1629;1630;1631;1632;1689;1690;1691;1692;1693;1711;1712;1713;2624;2694;2846;2847;2848;2849;3283;3284;3285;3286;3287;3288;4299;4300;6648;6649;7165;7166;7167;7168;7169;7209;7363;7364;7365;7366;8233;8511;8512;9279;9280;9281;9282	685;1816;1817;1818;1819;1820;1821;1822;1823;1899;1900;1901;1902;1903;1904;1905;1906;1925;1926;1927;2949;3034;3205;3206;3207;3208;3209;3210;3211;3725;3726;3727;3728;3729;3730;3731;3732;4912;4913;7592;7593;8189;8190;8191;8192;8193;8239;8422;8423;8424;8425;8426;8427;9442;9757;9758;10622;10623;10624;10625	685;1821;1899;1901;1925;2949;3034;3208;3725;3728;4912;7592;8190;8192;8239;8426;9442;9757;10624	600;601;602	117;245;323	559292
P40496	P40496	4	4	4	37S ribosomal protein S25, mitochondrial	RSM25	sp|P40496|RT25_YEAST 37S ribosomal protein S25, mitochondrial OS=Saccharomyces cerevisiae (strain ATCC 204508 / S288c) OX=559292 GN=RSM25 PE=1 SV=1	1	4	4	4	4	4	4	4	4	4	12.5	12.5	12.5	30.513	264	264	0	29.311	12.5	12.5	43926000	20827000	23099000	14	3137600	1487600	1649900	15				633	823;1856;2078;4256	True;True;True;True	914;2045;2288;2289;4699;4700	1718;1719;3855;3856;4347;4348;4349;4350;4351;4352;8816;8817;8818;8819	1932;1933;4370;4371;4965;4966;4967;4968;4969;4970;4971;10103;10104;10105;10106	1932;4370;4969;10105	603	231	559292
P40501	P40501	1	1	1	Vacuolar amino acid transporter 7	AVT7	sp|P40501|AVT7_YEAST Vacuolar amino acid transporter 7 OS=Saccharomyces cerevisiae (strain ATCC 204508 / S288c) OX=559292 GN=AVT7 PE=1 SV=1	1	1	1	1	0	1	0	1	0	1	3.1	3.1	3.1	53.736	490	490	0.0062435	5.5128	0	3.1	10437000	0	10437000	13	802820	0	802820	0				634	3738	TRUE	4123	7759	8888	8888			559292
P40508	P40508	1	1	1	Uncharacterized protein YIL077C	YIL077C	sp|P40508|PUP1_YEAST PUP1 protein homolog OS=Saccharomyces cerevisiae (strain ATCC 204508 / S288c) OX=559292 GN=YIL077C PE=1 SV=1	1	1	1	1	1	1	1	1	1	1	5.6	5.6	5.6	36.946	320	320	0	6.7032	5.6	5.6	11637000	6514000	5122700	14	831200	465290	365910	1				635	346	TRUE	387	729;730	843;844	844			559292
P40513	P40513	3	3	3	Mitochondrial acidic protein MAM33	MAM33	sp|P40513|MAM33_YEAST Mitochondrial acidic protein MAM33 OS=Saccharomyces cerevisiae (strain ATCC 204508 / S288c) OX=559292 GN=MAM33 PE=1 SV=1	1	3	3	3	3	3	3	3	3	3	11.7	11.7	11.7	30.132	266	266	0	44.359	11.7	11.7	477890000	227460000	250430000	10	47789000	22746000	25043000	10				636	865;1624;4004	True;True;True	962;1789;4423	1798;1799;1800;1801;3380;3381;8297;8298	2021;2022;2023;2024;3837;3838;3839;9509;9510;9511	2021;3837;9511			559292
P40515	P40515	1	1	1	Mitochondria fission 1 protein	FIS1	sp|P40515|FIS1_YEAST Mitochondrial fission 1 protein OS=Saccharomyces cerevisiae (strain ATCC 204508 / S288c) OX=559292 GN=FIS1 PE=1 SV=1	1	1	1	1	1	1	1	1	1	1	9.7	9.7	9.7	17.733	155	155	0	15.892	9.7	9.7	47956000	29989000	17967000	10	4795600	2998900	1796700	2				637	399	TRUE	449	841;842	959;960	959			559292
P40530	P40530	5	5	5	[Pyruvate dehydrogenase (acetyl-transferring)] kinase 1, mitochondrial	PKP1	sp|P40530|PDK1_YEAST [Pyruvate dehydrogenase (acetyl-transferring)] kinase 1, mitochondrial OS=Saccharomyces cerevisiae (strain ATCC 204508 / S288c) OX=559292 GN=PKP1 PE=1 SV=1	1	5	5	5	5	4	5	4	5	4	18.5	18.5	18.5	45.443	394	394	0	42.917	18.5	15.7	170060000	75503000	94555000	21	8098000	3595400	4502600	13				638	701;1132;2397;2751;3732	True;True;True;True;True	777;1248;2633;2634;3042;4117	1454;1455;2327;2328;4955;4956;4957;5686;5687;7745	1632;1633;2613;2614;2615;2616;5657;5658;5659;5660;6486;6487;8871	1633;2616;5659;6487;8871	604;605	196;284	559292
P40531	P40531	2	2	2	Protein GVP36	GVP36	sp|P40531|GVP36_YEAST Protein GVP36 OS=Saccharomyces cerevisiae (strain ATCC 204508 / S288c) OX=559292 GN=GVP36 PE=1 SV=1	1	2	2	2	0	2	0	2	0	2	12.6	12.6	12.6	36.67	326	326	0	16.911	0	12.6	17685000	0	17685000	18	982510	0	982510	2				639	250;2575	True;True	279;2827	528;5298	596;6044	596;6044	606	290	559292
P40532	P40532	1	1	1	Nuclear membrane organization protein APQ12	APQ12	sp|P40532|APQ12_YEAST Nuclear membrane organization protein APQ12 OS=Saccharomyces cerevisiae (strain ATCC 204508 / S288c) OX=559292 GN=APQ12 PE=1 SV=1	1	1	1	1	0	1	0	1	0	1	8	8	8	16.507	138	138	0.0071648	5.4089	0	8	28638000	0	28638000	8	3579800	0	3579800	0				640	1944	TRUE	2137	4031	4567	4567			559292
P40548	P40548	1	1	1	HSP70 co-chaperone SNL1	SNL1	sp|P40548|SNL1_YEAST HSP70 co-chaperone SNL1 OS=Saccharomyces cerevisiae (strain ATCC 204508 / S288c) OX=559292 GN=SNL1 PE=1 SV=1	1	1	1	1	1	1	1	1	1	1	10.7	10.7	10.7	18.306	159	159	0	16.51	10.7	10.7	27331000	12323000	15008000	8	3416300	1540400	1875900	2				641	244	TRUE	273	514;515	579;580	579			559292
P40825-2;P40825	P40825-2;P40825	5;5	5;5	5;5	Alanine--tRNA ligase, mitochondrial	ALA1	sp|P40825-2|SYA_YEAST Isoform Cytoplasmic of Alanine--tRNA ligase, mitochondrial OS=Saccharomyces cerevisiae (strain ATCC 204508 / S288c) OX=559292 GN=ALA1;sp|P40825|SYA_YEAST Alanine--tRNA ligase, mitochondrial OS=Saccharomyces cerevisiae (strain ATCC 204	2	5	5	5	2	5	2	5	2	5	6.8	6.8	6.8	107.28	958	958;983	0	39.741	4.3	6.8	41465000	10831000	30634000	59	702800	183580	519220	6				642	1841;1910;2260;3223;4388	True;True;True;True;True	2030;2101;2487;3557;4850	3823;3824;3959;3960;4709;6655;9122	4336;4337;4489;4490;5373;7599;10444	4336;4489;5373;7599;10444			559292;559292
P40857	P40857	1	1	1	Very-long-chain (3R)-3-hydroxyacyl-CoA dehydratase PHS1	PHS1	sp|P40857|HACD_YEAST Very-long-chain (3R)-3-hydroxyacyl-CoA dehydratase PHS1 OS=Saccharomyces cerevisiae (strain ATCC 204508 / S288c) OX=559292 GN=PHS1 PE=1 SV=1	1	1	1	1	0	1	0	1	0	1	6	6	6	24.51	217	217	0	8.5905	0	6	4481500	0	4481500	7	640220	0	640220	1				643	3490	TRUE	3854	7234	8271	8271			559292
P40858	P40858	2	2	2	54S ribosomal protein L49, mitochondrial	MRPL49	sp|P40858|RN49_YEAST 54S ribosomal protein L49, mitochondrial OS=Saccharomyces cerevisiae (strain ATCC 204508 / S288c) OX=559292 GN=MRPL49 PE=1 SV=2	1	2	2	2	2	1	2	1	2	1	18	18	18	18.387	161	161	0	39.616	18	11.8	55371000	22729000	32641000	10	5537100	2272900	3264100	6				644	2541;3028	True;True	2791;3346;3347	5238;6248;6249;6250;6251;6252	5982;7117;7118;7119;7120;7121	5982;7121	607	91	559292
P40961	P40961	8	8	8	Prohibitin-1	PHB1	sp|P40961|PHB1_YEAST Prohibitin-1 OS=Saccharomyces cerevisiae (strain ATCC 204508 / S288c) OX=559292 GN=PHB1 PE=1 SV=2	1	8	8	8	8	7	8	7	8	7	43.6	43.6	43.6	31.427	287	287	0	109.38	43.6	36.6	1289700000	545300000	744370000	14	92119000	38950000	53169000	21				645	58;519;2186;3150;3400;3928;4003;4106	True;True;True;True;True;True;True;True	67;582;583;2407;2408;3479;3752;4341;4422;4533	117;118;1098;1099;1100;4555;4556;4557;6518;6519;6520;7042;7043;7044;8148;8295;8296;8506;8507;8508	139;140;1235;1236;1237;5192;5193;5194;5195;7443;7444;7445;8048;8049;8050;9340;9507;9508;9752;9753;9754	140;1237;5195;7445;8048;9340;9508;9753	608;609;610	29;89;175	559292
P40970	P40970	3	3	3	Serine palmitoyltransferase 2	LCB2	sp|P40970|LCB2_YEAST Serine palmitoyltransferase 2 OS=Saccharomyces cerevisiae (strain ATCC 204508 / S288c) OX=559292 GN=LCB2 PE=1 SV=1	1	3	3	3	2	3	2	3	2	3	7.5	7.5	7.5	63.11	561	561	0	21.545	4.1	7.5	17738000	5544700	12193000	25	709510	221790	487720	4				646	365;377;947	True;True;True	409;423;1054	767;768;796;1989;1990	885;886;914;2242;2243	885;914;2242			559292
P40989	P40989	5	5	2	1,3-beta-glucan synthase component GSC2	GSC2	sp|P40989|FKS2_YEAST 1,3-beta-glucan synthase component GSC2 OS=Saccharomyces cerevisiae (strain ATCC 204508 / S288c) OX=559292 GN=GSC2 PE=1 SV=2	1	5	5	2	2	5	2	5	0	2	4.5	4.5	2.2	216.99	1895	1895	0	33.157	1.5	4.5	46944000	5270000	41674000	74	634380	71216	563160	4				647	508;912;1734;2280;2738	True;True;True;True;True	569;1014;1904;1905;2508;3024	1078;1904;1905;3606;3607;3608;4746;5651	1213;2146;2147;4095;4096;4097;5424;6447	1213;2147;4095;5424;6447	506;507;611	219;759;1223	559292
P40990	P40990	4	4	4	Protein MSS2, mitochondrial	MSS2	sp|P40990|MSS2_YEAST Protein MSS2, mitochondrial OS=Saccharomyces cerevisiae (strain ATCC 204508 / S288c) OX=559292 GN=MSS2 PE=1 SV=2	1	4	4	4	1	3	1	3	1	3	10.5	10.5	10.5	41.476	351	351	0	24.205	2.3	8.3	9236200	2328900	6907300	23	401570	101260	300320	3				648	188;1750;2296;2963	True;True;True;True	209;1923;2524;3277	380;3640;4771;6126	425;4138;5453;6982	425;4138;5453;6982			559292
P41056	P41056	1	1	1	60S ribosomal protein L33-B	RPL33B	sp|P41056|RL33B_YEAST 60S ribosomal protein L33-B OS=Saccharomyces cerevisiae (strain ATCC 204508 / S288c) OX=559292 GN=RPL33B PE=1 SV=2	1	1	1	1	0	1	0	1	0	1	15	15	15	12.168	107	107	0	9.6887	0	15	6982200	0	6982200	5	1396400	0	1396400	1				649	1622	TRUE	1787	3377	3834	3834			559292
P41277	P41277	1	1	1	Glycerol-1-phosphate phosphohydrolase 1	GPP1	sp|P41277|GPP1_YEAST Glycerol-1-phosphate phosphohydrolase 1 OS=Saccharomyces cerevisiae (strain ATCC 204508 / S288c) OX=559292 GN=GPP1 PE=1 SV=3	1	1	1	1	1	0	1	0	1	0	8.4	8.4	8.4	27.947	250	250	0	9.7439	8.4	0	21173000	21173000	0	15	1411500	1411500	0	1				650	941	TRUE	1048	1981	2230	2230			559292
P41338	P41338	2	2	2	Acetyl-CoA acetyltransferase	ERG10	sp|P41338|ERG10_YEAST Acetyl-CoA acetyltransferase OS=Saccharomyces cerevisiae (strain ATCC 204508 / S288c) OX=559292 GN=ERG10 PE=1 SV=3	1	2	2	2	0	2	0	2	0	2	8	8	8	41.728	398	398	0	12.793	0	8	6286500	0	6286500	20	314330	0	314330	2				651	3178;3810	True;True	3508;4204	6571;7923	7502;9085	7502;9085			559292
P41543	P41543	4	4	4	Dolichyl-diphosphooligosaccharide--protein glycosyltransferase subunit 1	OST1	sp|P41543|OST1_YEAST Dolichyl-diphosphooligosaccharide--protein glycosyltransferase subunit 1 OS=Saccharomyces cerevisiae (strain ATCC 204508 / S288c) OX=559292 GN=OST1 PE=1 SV=1	1	4	4	4	0	4	0	4	0	4	11.3	11.3	11.3	54.071	476	476	0	38.156	0	11.3	60641000	0	60641000	16	3790100	0	3790100	4				652	275;1957;2512;2871	True;True;True;True	308;2151;2760;3173	582;4057;5186;5187;5939	664;4600;5929;5930;6767	664;4600;5929;6767			559292
P41800	P41800	1	1	1	Maintenance of mitochondrial morphology protein 1	MMM1	sp|P41800|MMM1_YEAST Maintenance of mitochondrial morphology protein 1 OS=Saccharomyces cerevisiae (strain ATCC 204508 / S288c) OX=559292 GN=MMM1 PE=1 SV=2	1	1	1	1	1	1	1	1	1	1	2.3	2.3	2.3	48.659	426	426	0	7.9331	2.3	2.3	4029800	2367000	1662800	21	191890	112720	79179	2				653	1669	TRUE	1834	3450;3451	3918;3919	3918			559292
P41805	P41805	1	1	1	60S ribosomal protein L10	RPL10	sp|P41805|RL10_YEAST 60S ribosomal protein L10 OS=Saccharomyces cerevisiae (strain ATCC 204508 / S288c) OX=559292 GN=RPL10 PE=1 SV=1	1	1	1	1	0	1	0	1	0	1	5	5	5	25.361	221	221	0.0081301	5.3761	0	5	0	0	0	11	0	0	0	1				654	3953	TRUE	4368	8192	9395	9395			559292
P41811	P41811	1	1	1	Coatomer subunit beta	SEC27	sp|P41811|COPB2_YEAST Coatomer subunit beta OS=Saccharomyces cerevisiae (strain ATCC 204508 / S288c) OX=559292 GN=SEC27 PE=1 SV=1	1	1	1	1	0	1	0	1	0	1	2.4	2.4	2.4	99.444	889	889	0.0011186	6.6145	0	2.4	3557800	0	3557800	45	79061	0	79061	1				655	3369	TRUE	3717	6980	7976	7976			559292
P41903	P41903	1	1	1	Peroxisomal acyl-coenzyme A thioester hydrolase 1	TES1	sp|P41903|PTE1_YEAST Peroxisomal acyl-coenzyme A thioester hydrolase 1 OS=Saccharomyces cerevisiae (strain ATCC 204508 / S288c) OX=559292 GN=TES1 PE=1 SV=1	1	1	1	1	1	1	1	1	1	1	4.9	4.9	4.9	40.259	349	349	0	9.4228	4.9	4.9	4931700	1658900	3272900	18	273990	92160	181830	2				656	1792	TRUE	1972	3715;3716	4219;4220	4220	612	328	559292
P41911	P41911	3	2	2	Glycerol-3-phosphate dehydrogenase [NAD(+)] 2, mitochondrial	GPD2	sp|P41911|GPD2_YEAST Glycerol-3-phosphate dehydrogenase [NAD(+)] 2, mitochondrial OS=Saccharomyces cerevisiae (strain ATCC 204508 / S288c) OX=559292 GN=GPD2 PE=1 SV=2	1	3	2	2	3	2	2	1	2	1	10.7	7.3	7.3	49.421	440	440	0	15.218	10.7	7.5	38568000	28421000	10147000	25	1542700	1136800	405900	6				657	705;4033;4236	True;True;False	781;4454;4677	1463;8353;8354;8355;8356;8760;8761	1642;9574;9575;9576;9577;9578;10042;10043	1642;9577;10043			559292
P41921-2;P41921	P41921-2;P41921	8;8	8;8	8;8	Glutathione reductase	GLR1	sp|P41921-2|GSHR_YEAST Isoform 2 of Glutathione reductase OS=Saccharomyces cerevisiae (strain ATCC 204508 / S288c) OX=559292 GN=GLR1;sp|P41921|GSHR_YEAST Glutathione reductase OS=Saccharomyces cerevisiae (strain ATCC 204508 / S288c) OX=559292 GN=GLR1 PE=1	2	8	8	8	7	6	7	6	7	6	26.6	26.6	26.6	51.577	467	467;483	0	65.671	20.8	22.7	152750000	84525000	68226000	25	6110100	3381000	2729100	14				658	39;545;739;1127;1542;1975;2779;3966	True;True;True;True;True;True;True;True	44;45;610;821;1242;1243;1701;2172;3070;4383	75;76;77;1156;1157;1536;2317;2318;2319;3220;3221;4093;5745;8216;8217	89;90;91;1306;1307;1721;2602;2603;2604;3658;3659;4643;6552;9422;9423	91;1306;1721;2604;3659;4643;6552;9423	613;614;615	395;399;466	559292;559292
P41940	P41940	3	3	3	Mannose-1-phosphate guanyltransferase	PSA1	sp|P41940|MPG1_YEAST Mannose-1-phosphate guanyltransferase OS=Saccharomyces cerevisiae (strain ATCC 204508 / S288c) OX=559292 GN=PSA1 PE=1 SV=2	1	3	3	3	1	3	1	3	1	3	10.2	10.2	10.2	39.565	361	361	0	25.691	5.3	10.2	89010000	2103400	86906000	22	4045900	95610	3950300	3				659	1665;2015;2135	True;True;True	1830;2214;2356	3444;3445;4187;4188;4475	3912;3913;4751;4752;5108	3912;4752;5108			559292
P42840	P42840	1	1	1	Uncharacterized membrane protein YNL320W		sp|P42840|YN60_YEAST Uncharacterized membrane protein YNL320W OS=Saccharomyces cerevisiae (strain ATCC 204508 / S288c) OX=559292 GN=YNL320W PE=1 SV=1	1	1	1	1	1	0	1	0	1	0	3.5	3.5	3.5	32.308	284	284	0.0031546	5.5736	3.5	0	1769100	1769100	0	15	117940	117940	0	1				660	2587	TRUE	2841	5321	6071	6071			559292
P42847	P42847	7	7	7	37S ribosomal protein S18, mitochondrial	MRPS18	sp|P42847|RT18_YEAST 37S ribosomal protein S18, mitochondrial OS=Saccharomyces cerevisiae (strain ATCC 204508 / S288c) OX=559292 GN=MRPS18 PE=1 SV=2	1	7	7	7	5	7	5	7	5	7	41.9	41.9	41.9	24.563	217	217	0	70.13	32.3	41.9	128630000	41797000	86830000	12	10719000	3483100	7235800	16				661	9;462;481;1223;1333;2906;2907	True;True;True;True;True;True;True	9;516;536;1349;1470;3214;3215	17;974;1013;1014;1015;2521;2522;2770;2771;2772;2773;6019;6020;6021;6022;6023	19;1098;1140;1141;1142;2828;2829;3115;3116;3117;3118;6864;6865;6866;6867;6868;6869	19;1098;1142;2829;3118;6866;6868	616;617	112;169	559292
P42900	P42900	2	2	2	Sigma-like sequence protein 1, mitochondrial	SLS1	sp|P42900|SLS1_YEAST Sigma-like sequence protein 1, mitochondrial OS=Saccharomyces cerevisiae (strain ATCC 204508 / S288c) OX=559292 GN=SLS1 PE=1 SV=1	1	2	2	2	2	1	2	1	2	1	5	5	5	73.256	643	643	0	21.553	5	3.1	32846000	22042000	10804000	34	966060	648300	317760	3				662	1082;3561	True;True	1194;3928	2246;2247;7395	2524;2525;8464;8465	2524;8465			559292
P42934	P42934	1	1	1	Dolichyl-phosphate-mannose--protein mannosyltransferase 6	PMT6	sp|P42934|PMT6_YEAST Dolichyl-phosphate-mannose--protein mannosyltransferase 6 OS=Saccharomyces cerevisiae (strain ATCC 204508 / S288c) OX=559292 GN=PMT6 PE=1 SV=1	1	1	1	1	0	1	0	1	0	1	1.4	1.4	1.4	88.025	759	759	0.0011377	6.6817	0	1.4	5803300	0	5803300	34	170690	0	170690	1				663	584	TRUE	650	1224	1378	1378			559292
P42940	P42940	6	6	6	Probable electron transfer flavoprotein subunit beta	CIR1	sp|P42940|ETFB_YEAST Probable electron transfer flavoprotein subunit beta OS=Saccharomyces cerevisiae (strain ATCC 204508 / S288c) OX=559292 GN=CIR1 PE=1 SV=1	1	6	6	6	6	5	6	5	6	5	28.7	28.7	28.7	28.758	261	261	0	60.657	28.7	26.8	273510000	157830000	115680000	13	21039000	12141000	8898200	14				664	419;1274;2156;3463;3774;4245	True;True;True;True;True;True	469;1407;2377;3823;4162;4688	880;881;2629;2630;4510;7174;7175;7176;7177;7848;7849;8788;8789;8790	1000;1001;2954;2955;5147;8198;8199;8200;8201;8202;8203;8994;8995;10073;10074;10075	1000;2954;5147;8202;8994;10073			559292
P42943	P42943	4	4	4	T-complex protein 1 subunit eta	CCT7	sp|P42943|TCPH_YEAST T-complex protein 1 subunit eta OS=Saccharomyces cerevisiae (strain ATCC 204508 / S288c) OX=559292 GN=CCT7 PE=1 SV=1	1	4	4	4	0	4	0	4	0	4	9.3	9.3	9.3	59.735	550	550	0	23.327	0	9.3	7408900	0	7408900	35	211680	0	211680	4				665	1800;2300;2323;3182	True;True;True;True	1984;2528;2552;3512	3740;4779;4817;6580	4247;5466;5506;7516	4247;5466;5506;7516	618	418	559292
P42949	P42949	3	3	3	Mitochondrial import inner membrane translocase subunit TIM16	PAM16	sp|P42949|TIM16_YEAST Mitochondrial import inner membrane translocase subunit TIM16 OS=Saccharomyces cerevisiae (strain ATCC 204508 / S288c) OX=559292 GN=PAM16 PE=1 SV=1	1	3	3	3	3	2	3	2	3	2	26.8	26.8	26.8	16.216	149	149	0	19.994	26.8	18.1	19453000	9668200	9785300	11	1768500	878930	889570	4				666	1074;1224;1766	True;True;True	1186;1350;1942;1943	2231;2232;2523;3668;3669;3670	2507;2508;2830;4168;4169;4170	2508;2830;4168	619	73	559292
P43122	P43122	1	1	1	tRNA N6-adenosine threonylcarbamoyltransferase, mitochondrial	QRI7	sp|P43122|QRI7_YEAST tRNA N6-adenosine threonylcarbamoyltransferase, mitochondrial OS=Saccharomyces cerevisiae (strain ATCC 204508 / S288c) OX=559292 GN=QRI7 PE=1 SV=1	1	1	1	1	1	0	1	0	1	0	4.4	4.4	4.4	45.543	407	407	0	13.226	4.4	0	4226900	4226900	0	21	201280	201280	0	1				667	4083	TRUE	4508	8447	9677	9677			559292
P43555	P43555	2	2	2	Protein EMP47	EMP47	sp|P43555|EMP47_YEAST Protein EMP47 OS=Saccharomyces cerevisiae (strain ATCC 204508 / S288c) OX=559292 GN=EMP47 PE=1 SV=1	1	2	2	2	0	2	0	2	0	2	8.8	8.8	8.8	50.33	445	445	0	10.667	0	8.8	15052000	0	15052000	23	654440	0	654440	2				668	1672;2074	True;True	1837;2284	3455;4339	3923;4957	3923;4957			559292
P43557	P43557	1	1	1	Protein FMP32, mitochondrial	FMP32	sp|P43557|FMP32_YEAST Protein FMP32, mitochondrial OS=Saccharomyces cerevisiae (strain ATCC 204508 / S288c) OX=559292 GN=FMP32 PE=1 SV=1	1	1	1	1	1	0	1	0	1	0	3.4	3.4	3.4	24.018	207	207	0.0010893	6.3473	3.4	0	1862900	1862900	0	13	143300	143300	0	1				669	2164	TRUE	2385	4522	5159	5159			559292
P43561	P43561	2	2	2	Iron transport multicopper oxidase FET5	FET5	sp|P43561|FET5_YEAST Iron transport multicopper oxidase FET5 OS=Saccharomyces cerevisiae (strain ATCC 204508 / S288c) OX=559292 GN=FET5 PE=1 SV=1	1	2	2	2	1	1	1	1	1	1	5.6	5.6	5.6	70.879	622	622	0	12.89	2.3	3.4	11183000	3215500	7967800	23	486230	139800	346430	2				670	3;583	True;True	3;649	5;1223	5;1377	5;1377			559292
P43567	P43567	5	5	5	Alanine--glyoxylate aminotransferase 1	AGX1	sp|P43567|AGX1_YEAST Alanine--glyoxylate aminotransferase 1 OS=Saccharomyces cerevisiae (strain ATCC 204508 / S288c) OX=559292 GN=AGX1 PE=1 SV=1	1	5	5	5	5	4	5	4	5	4	22.6	22.6	22.6	41.907	385	385	0	57.142	22.6	17.4	95363000	69732000	25631000	20	4768100	3486600	1281600	8				671	126;168;2548;2964;3605	True;True;True;True;True	138;187;2798;3278;3982	247;248;336;5249;5250;6127;6128;7507;7508	285;286;377;5993;5994;6983;6984;8599;8600	286;377;5994;6984;8599			559292
P43588	P43588	5	5	5	Ubiquitin carboxyl-terminal hydrolase RPN11	RPN11	sp|P43588|RPN11_YEAST Ubiquitin carboxyl-terminal hydrolase RPN11 OS=Saccharomyces cerevisiae (strain ATCC 204508 / S288c) OX=559292 GN=RPN11 PE=1 SV=1	1	5	5	5	2	5	2	5	2	5	20.3	20.3	20.3	34.398	306	306	0	34.632	7.8	20.3	29923000	2667900	27255000	17	1760200	156940	1603200	7				672	225;313;870;1543;2284	True;True;True;True;True	253;348;967;1702;2512	469;657;658;1811;3222;3223;4751	530;767;768;2035;3660;3661;5429	530;767;2035;3661;5429			559292
P43594	P43594	3	3	3	MICOS complex subunit MIC19	MIC19	sp|P43594|MIC19_YEAST MICOS complex subunit MIC19 OS=Saccharomyces cerevisiae (strain ATCC 204508 / S288c) OX=559292 GN=MIC19 PE=1 SV=1	1	3	3	3	2	3	2	3	2	3	12.4	12.4	12.4	18.855	170	170	0	25.659	12.4	12.4	35490000	8580800	26909000	11	3226400	780070	2446300	3				673	2033;2572;2586	True;True;True	2235;2824;2840	4234;4235;5293;5294;5320	4809;4810;6039;6040;6070	4810;6039;6070			559292
P43613	P43613	1	1	1	ER-localized J domain-containing protein 5	ERJ5	sp|P43613|ERJ5_YEAST ER-localized J domain-containing protein 5 OS=Saccharomyces cerevisiae (strain ATCC 204508 / S288c) OX=559292 GN=ERJ5 PE=1 SV=1	1	1	1	1	1	1	1	1	1	1	9.2	9.2	9.2	34.191	295	295	0	10.042	9.2	9.2	37274000	8181300	29092000	14	2662400	584380	2078000	2				674	1109	TRUE	1222	2282;2283	2560;2561	2561			559292
P43616	P43616	10	10	10	Cys-Gly metallodipeptidase DUG1	DUG1	sp|P43616|DUG1_YEAST Cys-Gly metallodipeptidase DUG1 OS=Saccharomyces cerevisiae (strain ATCC 204508 / S288c) OX=559292 GN=DUG1 PE=1 SV=1	1	10	10	10	10	2	10	2	10	2	29.1	29.1	29.1	52.871	481	481	0	101.84	29.1	6.9	205980000	199130000	6849100	25	8239000	7965100	273960	16				675	138;205;455;1023;1416;1754;1755;3647;3783;4480	True;True;True;True;True;True;True;True;True;True	152;226;509;1133;1564;1927;1928;1929;4025;4171;4172;4956	273;409;963;2133;2134;2960;3646;3647;3648;3649;7580;7867;7868;9304	311;463;1087;2395;2396;3351;3352;4144;4145;4146;4147;8678;9020;9021;10648;10649	311;463;1087;2395;3351;4144;4145;8678;9021;10649	620;621	270;468	559292
P43617	P43617	1	1	1	Uncharacterized mitochondrial carrier YFR045W	YFR045W	sp|P43617|YFL5_YEAST Uncharacterized mitochondrial carrier YFR045W OS=Saccharomyces cerevisiae (strain ATCC 204508 / S288c) OX=559292 GN=YFR045W PE=3 SV=3	1	1	1	1	1	0	1	0	1	0	3.9	3.9	3.9	34.391	309	309	1	-2	3.9	0	0	0	0	16	0	0	0	1	+			676	3858	TRUE	4258	8011	9189	9189	622	132	559292
P43621	P43621	1	1	1	Coatomer subunit delta	RET2	sp|P43621|COPD_YEAST Coatomer subunit delta OS=Saccharomyces cerevisiae (strain ATCC 204508 / S288c) OX=559292 GN=RET2 PE=1 SV=3	1	1	1	1	0	1	0	1	0	1	1.8	1.8	1.8	60.627	546	546	0.0011001	6.5047	0	1.8	1070600	0	1070600	19	56348	0	56348	1				677	4272	TRUE	4722	8858	10149	10149			559292
P43635	P43635	2	2	2	Citrate synthase 3	CIT3	sp|P43635|CISY3_YEAST Citrate synthase 3, mitochondrial OS=Saccharomyces cerevisiae (strain ATCC 204508 / S288c) OX=559292 GN=CIT3 PE=1 SV=1	1	2	2	2	2	0	2	0	2	0	4.5	4.5	4.5	53.811	486	486	0	15.173	4.5	0	12388000	12388000	0	24	516160	516160	0	3				678	1090;1126	True;True	1202;1240;1241	2257;2315;2316	2535;2600;2601	2535;2601	623	374	559292
P43636	P43636	4	4	4	Alpha-1,3/1,6-mannosyltransferase ALG2	ALG2	sp|P43636|ALG2_YEAST Alpha-1,3/1,6-mannosyltransferase ALG2 OS=Saccharomyces cerevisiae (strain ATCC 204508 / S288c) OX=559292 GN=ALG2 PE=1 SV=2	1	4	4	4	2	3	2	3	2	3	11.7	11.7	11.7	58.046	503	503	0	26.393	5.2	8.5	16802000	3340200	13461000	27	622280	123710	498570	4				679	781;1771;2618;3715	True;True;True;True	866;1949;2874;4097	1600;3677;5379;5380;7706	1790;4177;6133;6134;8826	1790;4177;6134;8826			559292
P46367	P46367	29	29	28	Potassium-activated aldehyde dehydrogenase, mitochondrial	ALD4	sp|P46367|ALDH4_YEAST Potassium-activated aldehyde dehydrogenase, mitochondrial OS=Saccharomyces cerevisiae (strain ATCC 204508 / S288c) OX=559292 GN=ALD4 PE=1 SV=2	1	29	29	28	29	24	29	24	28	24	70.7	70.7	69.2	56.723	519	519	0	323.31	70.7	65.5	25634000000	19258000000	6376500000	30	854470000	641920000	212550000	114				680	79;338;651;796;1210;1443;1444;1494;1563;1916;1918;1961;2106;2453;2784;3274;3494;3495;3525;3619;3658;3659;3924;4006;4226;4296;4297;4418;4505	True;True;True;True;True;True;True;True;True;True;True;True;True;True;True;True;True;True;True;True;True;True;True;True;True;True;True;True;True	91;377;721;883;884;1335;1591;1592;1593;1648;1722;2107;2109;2156;2325;2698;3077;3612;3613;3858;3859;3890;3997;4036;4037;4337;4425;4426;4666;4748;4749;4886;4982	165;709;710;1354;1355;1642;1643;1644;1645;1646;1647;2492;2493;2494;2495;3007;3008;3009;3010;3116;3117;3257;3258;3259;3260;3967;3968;3969;3970;3973;3974;4067;4418;4419;4420;5074;5075;5076;5077;5758;6760;6761;6762;6763;6764;6765;6766;6767;6768;6769;6770;6771;6772;6773;6774;6775;7241;7242;7243;7244;7245;7246;7324;7325;7326;7526;7527;7606;7607;7608;7609;8143;8144;8300;8301;8302;8303;8304;8305;8306;83…	193;822;823;1516;1517;1838;1839;1840;1841;1842;1843;1844;2798;2799;2800;2801;3400;3401;3402;3403;3404;3405;3532;3533;3534;3695;3696;3697;3698;3699;4497;4498;4499;4500;4503;4504;4505;4615;5044;5045;5046;5796;5797;5798;5799;5800;6568;7713;7714;7715;7716;7717;7718;7719;7720;7721;7722;7723;7724;7725;7726;7727;7728;7729;7730;7731;8278;8279;8280;8281;8282;8283;8284;8285;8286;8377;8378;8379;8620;8621;87…	193;822;1516;1842;2798;3401;3404;3532;3697;4497;4504;4615;5046;5796;6568;7724;8279;8285;8377;8620;8709;8711;9336;9519;10014;10235;10238;10531;10708	624;625;626;627	370;415;441;499	559292
P46655	P46655	2	2	2	Glutamate--tRNA ligase, cytoplasmic	GUS1	sp|P46655|SYEC_YEAST Glutamate--tRNA ligase, cytoplasmic OS=Saccharomyces cerevisiae (strain ATCC 204508 / S288c) OX=559292 GN=GUS1 PE=1 SV=3	1	2	2	2	0	2	0	2	0	2	4	4	4	80.842	708	708	0	27.398	0	4	13969000	0	13969000	45	310420	0	310420	1				681	238;2549	True;True	266;2799	502;5251	566;5995	566;5995			559292
P46672	P46672	1	1	1	tRNA-aminoacylation cofactor ARC1	ARC1	sp|P46672|ARC1_YEAST tRNA-aminoacylation cofactor ARC1 OS=Saccharomyces cerevisiae (strain ATCC 204508 / S288c) OX=559292 GN=ARC1 PE=1 SV=2	1	1	1	1	1	1	1	1	1	1	5.6	5.6	5.6	42.083	376	376	0	6.8138	5.6	5.6	6379200	2624700	3754500	24	265800	109360	156440	2				682	1516	TRUE	1674	3168;3169	3595;3596	3596			559292
P46681	P46681	11	11	11	D-lactate dehydrogenase [cytochrome] 2, mitochondrial	DLD2	sp|P46681|DLD2_YEAST D-2-hydroxyglutarate--pyruvate transhydrogenase DLD2 OS=Saccharomyces cerevisiae (strain ATCC 204508 / S288c) OX=559292 GN=DLD2 PE=1 SV=1	1	11	11	11	10	7	10	7	10	7	32.5	32.5	32.5	59.268	530	530	0	122.88	32.5	23	645320000	583710000	61607000	26	24820000	22450000	2369500	18				683	75;273;532;1383;1484;2516;3025;3756;4205;4367;4401	True;True;True;True;True;True;True;True;True;True;True	85;305;306;596;1526;1637;2764;3343;4143;4643;4828;4868;4869	152;153;576;577;578;579;1130;2879;2880;3101;3102;5192;5193;6245;7812;8689;8690;9081;9165;9166;9167	177;178;658;659;660;661;1279;3243;3244;3245;3516;3517;5935;5936;7114;8951;9960;9961;10393;10495;10496;10497	177;661;1279;3244;3516;5936;7114;8951;9960;10393;10495	628;629;630;631	95;232;241;244	559292
[truncated: 321 more rows]

## Sheet: without_con_rev_onlyidbysite
Protein IDs	Majority protein IDs	Peptide counts (all)	Peptide counts (razor+unique)	Peptide counts (unique)	Protein names	Gene names	Fasta headers	Number of proteins	Peptides	Razor + unique peptides	Unique peptides	Peptides R01	Peptides R02	Razor + unique peptides R01	Razor + unique peptides R02	Unique peptides R01	Unique peptides R02	Sequence coverage [%]	Unique + razor sequence coverage [%]	Unique sequence coverage [%]	Mol. weight [kDa]	Sequence length	Sequence lengths	Q-value	Score	Sequence coverage R01 [%]	Sequence coverage R02 [%]	Intensity	Intensity R01	Intensity R02	iBAQ peptides	iBAQ	iBAQ R01	iBAQ R02	MS/MS count	Only identified by site	Reverse	Potential contaminant	id	Peptide IDs	Peptide is razor	Mod. peptide IDs	Evidence IDs	MS/MS IDs	Best MS/MS	Oxidation (M) site IDs	Oxidation (M) site positions	Taxonomy IDs
[truncated: 970 more rows]

[truncated: 1 more sheets: FINAL]
